# Supplementary material for: LncRNA and transcriptomic analysis of fetal membrane reveal potential targets involved in oligohydramnios
Source: BMC Med Genomics. 2020 Sep 18;13:137. doi: 10.1186/s12920-020-00792-z (PMC7501699; doi:10.1186/s12920-020-00792-z)
Supplement: Supplementary file 2 — Additional file 2: Table S1. Differentially expressed lncRNAs between group-normal amount of amniotic fluid pregnant women (Normal) and the group-oligohydramnios pregnant women (OP). [file 12920_2020_792_MOESM2_ESM.xls]

## Sheet: lncRNA
Supplemental Table 1. Differentially expressed lncRNAs between group-normal amount of amniotic fluid pregnant women (Normal) and the group-oligohydramnios pregnant women (OP).
Gene Symbol	group-Normal(raw)	group-OP(raw)	group-Normal (normalized)	group-OP (normalized)	Fold Change	Regulation	P-value	FDR	RNA length	Chrom	Strand	txStart	txEnd	Relationship
G017197	59.8533	214.616	4.80058	7.6065	6.993	up	0.0223304	0.323993	6164	chr12	-	17642725	17649417	intergenic
G028960	32.5774	152.373	4.39469	7.01686	6.15677	up	0.00701199	0.231008	1170	chr15	+	95793036	95794260	intergenic
G056426	177.658	693.293	6.73657	9.30339	5.92503	up	0.0142979	0.282223	4195	chr3	-	80545553	80820234	intergenic
GSE61474_XLOC_033346	39.9632	198.873	4.76036	7.31514	5.87579	up	0.0182488	0.305502	1989	chr2	+	81708855	81798931	intergenic
G059353	182.253	594.248	6.64799	9.07265	5.36903	up	0.0220243	0.322126	1629	chr3	-	193910215	193912774	intergenic
AC091729.7	134.316	875.55	6.92636	9.32706	5.28061	up	0.0151836	0.286477	869	chr7	+	1114085	1117672	intronic antisense
LINC00515	16.338	103.061	4.06517	6.4616	5.26502	up	0.000229591	0.0923017	459	chr21	-	26955086	26955536	intergenic
G024752	12.7683	94.2576	3.46245	5.8196	5.12356	up	0.0391831	0.394166	6010	chr14	-	56171367	56184418	intergenic
RP11-388P9.2	33.3	157.703	4.81228	7.15453	5.07091	up	0.0127317	0.27154	1546	chr10	+	61815631	61820501	natural antisense
DPP10-AS1	14.2373	64.1266	3.3785	5.7179	5.06092	up	0.00306188	0.185019	744	chr2	-	115901624	115918920	intronic antisense
LINC00343	33.9457	115.064	4.29784	6.63199	5.04252	up	0.0195282	0.311172	1276	chr13	+	106359178	106414145	intergenic
G045525	72.1186	254.927	5.52935	7.86197	5.03719	up	0.0141933	0.281755	407	chr2	+	117141510	117145840	intergenic
G063941	46.1198	210.991	5.17632	7.48202	4.94408	up	0.00519753	0.209944	1270	chr4	-	180845488	180980989	intergenic
XLOC_010728	19.103	81.993	3.7335	6.0378	4.93927	up	0.00894391	0.246448	430	chr13	-	112810022	112814358	intergenic
MRPL23-AS1	249.392	1208.92	7.67962	9.9718	4.89795	up	0.0122705	0.269521	1904	chr11	-	2004438	2011150	natural antisense
G038275	27.3018	132.61	4.41816	6.69937	4.86084	up	0.00660087	0.22416	5113	chr18	-	76655110	76662489	intergenic
XLOC_012715	25.1148	92.2668	4.01344	6.27632	4.79949	up	0.0136856	0.278218	274	chr18	+	71095875	71109029	intergenic
G020469	32.2478	128.226	4.55745	6.80394	4.74526	up	0.00481372	0.207208	1486	chr12	+	122760271	122788511	natural antisense
RP11-178L8.3	38.1917	153.155	4.7162	6.95431	4.71777	up	0.0179762	0.303648	513	chr16	-	87430309	87433901	intronic antisense
BC021736	17.759	97.43	4.20925	6.44007	4.69401	up	0.00146564	0.156901	1142	chr11	+	111381326	111384613	intronic antisense
G080295	86.1852	277.816	5.7181	7.89396	4.51855	up	0.0427409	0.403301	16534	chr8	+	37113220	37147930	intergenic
G066577	5.86526	33.9899	2.67723	4.83805	4.47167	up	0.000495653	0.127912	2629	chr5	+	84958896	85154501	intergenic
GSE61474_XLOC_036705	50.6323	198.579	5.33132	7.48924	4.4627	up	0.00248479	0.176677	582	chr2	-	156991564	156992146	intergenic
LOC106099130	20.6308	174.031	3.23783	5.3863	4.43357	up	0.00268006	0.177968	252	chr22	+	24375962	24376214	natural antisense
G032232	15.4114	60.3836	3.56526	5.70991	4.42186	up	0.00239193	0.176677	2429	chr16	-	85991606	85994729	intergenic
LHX5-AS1	26.0441	921.645	4.71048	6.84164	4.3807	up	0.00639813	0.222056	379	chr12	+	113909807	113918286	natural antisense
RP11-488L4.1	17.8108	65.0074	3.69646	5.81411	4.33985	up	0.00572503	0.216916	597	chr1	-	234086183	234086853	intronic antisense
G024487	5.73887	29.2432	2.47516	4.59124	4.33513	up	3.57823e-05	0.0581474	1388	chr14	-	48611425	48722442	intergenic
G032290	5.93188	44.6879	2.72902	4.84136	4.32393	up	0.0133617	0.276842	4228	chr16	+	87163483	87169950	intergenic
G042506	18.2648	66.7394	3.71443	5.82243	4.31093	up	0.0067039	0.225332	706	chr2	+	16108428	16116442	intergenic
DNAJC9-AS1	20.0206	69.5648	3.80969	5.91319	4.29751	up	0.00777697	0.234887	2858	chr10	+	75007124	75036742	natural antisense
G052626	6.70995	30.5435	2.63252	4.73025	4.28037	up	6.0542e-05	0.0664214	2592	chr21	+	48039073	48043273	intergenic
G041673	16.3162	57.9313	3.58814	5.68331	4.27275	up	0.00374165	0.193456	635	chr19	-	55070282	55084288	bidirectional
G025988	20.5979	76.5328	3.9956	6.08857	4.26625	up	0.00310469	0.185019	1909	chr14	-	96966783	96968692	bidirectional
G022507	31.3586	134.003	4.73131	6.81979	4.253	up	0.00369725	0.192594	851	chr13	+	73104731	73109370	intergenic
RP11-118G23.2	27.4075	89.5597	4.10914	6.19694	4.251	up	0.0292475	0.353308	307	chr17	+	32007595	32007902	intronic antisense
G024167	6.28337	39.7892	2.87862	4.96156	4.23671	up	0.00310001	0.185019	647	chr14	-	33398054	33401478	intergenic
G073977	23.2975	78.5084	3.97082	6.04878	4.22211	up	0.0153169	0.287127	1150	chr6	+	166806814	166811350	intergenic
LANCL1-AS1	18.5092	66.172	3.73895	5.80859	4.19784	up	0.00797967	0.237405	2159	chr2	+	211189435	211335057	intronic antisense
G064218	21.64	82.9008	3.98289	6.04475	4.17523	up	0.0164011	0.294677	3230	chr4	+	189177400	189194685	intergenic
G062282	17.3161	60.4159	3.66032	5.717	4.16027	up	0.00469088	0.206432	1894	chr4	-	104326746	104333748	intergenic
G082472	21.2203	72.6922	3.76516	5.81982	4.15448	up	0.0214946	0.321664	949	chr8	-	111208253	111211491	intergenic
uc.473	83.1522	279.208	5.89045	7.94162	4.14442	up	0.0148077	0.28494	222	chrX	+	70373223	70373445	intron sense-overlapping
G016327	18.9355	73.033	3.94363	5.99148	4.13489	up	0.00244571	0.176677	9963	chr11	+	131115901	131172630	intergenic
G082039	76.2167	238.07	5.71463	7.76196	4.1334	up	0.0126413	0.270856	1628	chr8	+	96171592	96188277	intergenic
LOC101927374	21.8027	78.932	4.04817	6.09112	4.12085	up	0.00651393	0.223145	2254	chr3	+	79460876	79484377	intronic antisense
RP11-107N15.1	11.8042	61.8006	3.62682	5.66647	4.11146	up	0.0102265	0.253982	768	chr2	-	202897492	202898260	intergenic
G076717	172.406	814.267	7.38154	9.41885	4.10478	up	0.00382781	0.194115	2683	chr7	+	79952795	79958309	intergenic
G003817	18.2938	69.1747	3.87509	5.90897	4.09507	up	0.00310676	0.185019	1218	chr1	+	110968176	110969394	intergenic
G048610	72.4204	260.801	5.87462	7.89861	4.06706	up	0.00382548	0.194115	928	chr2	+	235395328	235396584	intergenic
XLOC_005280	21.8981	70.6505	3.90046	5.92045	4.0558	up	0.0141278	0.281418	378	chr6	+	38622107	38626294	intergenic
G019663	19.5794	63.7414	3.73241	5.72593	3.98208	up	0.0159849	0.292929	1250	chr12	+	98863877	98865453	intergenic
G035999	30.549	102.303	4.51997	6.51018	3.97295	up	0.00949919	0.246784	1531	chr17	+	77814746	77816406	intergenic
AP002856.7	9.77997	39.5023	3.0839	5.07211	3.96743	up	0.000399708	0.111851	569	chr11	+	131104432	131121711	intergenic
G015196	29.7133	90.3641	4.26684	6.24548	3.94123	up	0.0241599	0.334029	4277	chr11	+	93371820	93378187	intergenic
SSX8	13.8744	50.4934	3.45015	5.42117	3.92046	up	0.00307535	0.185019	1447	chrX	+	52651984	52662998	intergenic
RP13-30A9.1	40.3634	151.114	5.132	7.0958	3.90088	up	0.0112812	0.262542	499	chr20	-	61265032	61266856	intergenic
RP11-107N7.1	18.8879	68.4613	3.87545	5.83462	3.88836	up	0.00712562	0.232114	722	chr5	-	77238580	77242262	intergenic
G003288	10.0831	38.3067	3.12325	5.07408	3.86595	up	0.000233586	0.0923017	7766	chr1	-	91652167	91662602	intergenic
G055948	24.7165	83.4109	4.25486	6.20458	3.86299	up	0.00656293	0.223833	4918	chr3	+	56739277	56744720	intergenic
G073254	6.93083	29.1338	2.6927	4.63637	3.84684	up	7.55926e-05	0.0691195	2732	chr6	-	140055358	140069351	intergenic
XLOC_010219	1962.54	5978.56	10.5005	12.4419	3.84078	up	0.0367223	0.384843	1295	chr12	-	120718114	120720608	intergenic
G006755	24.5031	76.3371	4.15272	6.08864	3.82621	up	0.0105338	0.256253	638	chr1	-	213223577	213224560	bidirectional
G003632	17.6584	59.716	3.67812	5.61027	3.81625	up	0.0154265	0.288232	2077	chr1	-	104900063	104922503	intergenic
MIR519A2	1789.75	6106.66	10.5064	12.436	3.80952	up	0.0199158	0.31149	2239	chr19	+	54265214	54267453	intergenic
LOC101927815	47.5603	175.158	5.35132	7.27339	3.78965	up	0.00269813	0.178538	1705	chr8	-	2447075	2480453	intergenic
RP11-341N2.1	53.4933	214.591	5.58596	7.50474	3.78104	up	0.0183096	0.305502	1104	chr2	-	243029504	243030608	intergenic
RP11-436H11.3	12.4323	44.1861	3.28305	5.20006	3.7764	up	0.00348006	0.189737	446	chr5	+	124065402	124065848	intronic antisense
G086337	25.9444	90.1694	4.25972	6.17666	3.77621	up	0.0240891	0.334029	4944	chr9	-	116446256	116453298	intergenic
G075717	27.8919	88.7055	4.38396	6.29986	3.7735	up	0.0111131	0.260458	2956	chr7	-	47702659	47705944	intergenic
RP11-27G22.1	9.78206	36.3524	2.99457	4.90641	3.76288	up	0.00253592	0.176677	832	chr11	+	112658026	112666577	intergenic
XLOC_007602	5.13272	23.9628	2.37746	4.28911	3.76237	up	0.000102665	0.0750322	599	chr9	+	137519675	137521252	intergenic
G006252	11.7733	40.8307	3.26123	5.17227	3.76079	up	0.00104724	0.143721	1351	chr1	-	201241721	201250524	intergenic
G003014	17.5232	64.2089	3.83291	5.73899	3.7479	up	0.00681363	0.227703	14295	chr1	+	80154630	80259020	intergenic
G077061	17.5042	59.1593	3.68458	5.59044	3.74734	up	0.0147539	0.284376	384	chr7	+	96055890	96058150	intergenic
G054612	35.119	111.304	4.70312	6.607	3.74216	up	0.0180903	0.304468	3089	chr3	+	10370776	10373865	natural antisense
G048198	103.733	354.065	6.37859	8.28178	3.7404	up	0.00719668	0.232476	459	chr2	-	222946003	222946994	intergenic
G013262	40.9911	120.821	4.85268	6.75357	3.73445	up	0.0145407	0.283736	1526	chr11	-	37761916	37764310	intergenic
G061834	23.5655	68.3516	3.97534	5.87473	3.73055	up	0.0212219	0.320495	2559	chr4	-	81912143	81923721	intergenic
G039437	15.6522	51.4957	3.52286	5.41986	3.72439	up	0.00793903	0.237008	874	chr19	-	15664622	15673921	intergenic
G074772	19.439	65.9226	3.80029	5.69687	3.72329	up	0.0250339	0.335128	672	chr7	-	17183765	17187276	intergenic
XLOC_009670	24.9069	79.0775	4.23616	6.13127	3.71952	up	0.00933806	0.246784	266	chr12	+	13301828	13329452	intergenic
LOC100996263	13.8166	53.7692	3.6295	5.52408	3.71814	up	0.0013387	0.149099	449	chr1	-	118139453	118148392	bidirectional
G051862	17.8932	57.9801	3.69918	5.59195	3.71347	up	0.0127041	0.271199	1225	chr21	+	27234564	27238522	intergenic
G053681	51.0276	180.803	5.43811	7.32147	3.68933	up	0.0040944	0.200203	10258	chr22	+	37937531	37954240	intergenic
XLOC_013235	22.6501	70.6591	4.08806	5.96805	3.68074	up	0.0094048	0.246784	2885	chr19	-	12301793	12304786	intergenic
G069428	6.32691	34.1846	2.92651	4.80376	3.67374	up	0.00135947	0.149099	5369	chr6	+	10084663	10100797	intronic antisense
CTB-25J19.1	31.7421	97.9953	4.5484	6.41792	3.65411	up	0.0176274	0.300818	510	chr19	-	7019310	7021442	intergenic
RP11-463I20.3	6.51818	27.1587	2.64816	4.51537	3.64826	up	4.0489e-05	0.0581474	473	chr15	+	35285846	35295422	intergenic
G080332	9.76932	37.1554	3.09074	4.95411	3.63857	up	0.00109328	0.143721	1114	chr8	-	37921387	37926311	intergenic
G015594	40.4268	114.14	4.77877	6.63493	3.62042	up	0.0325941	0.366954	8255	chr11	+	111191102	111206628	intergenic
G040252	32.0702	92.5318	4.48119	6.32996	3.60194	up	0.0242331	0.334029	5020	chr19	-	34065768	34071657	intergenic
G045921	20.6328	67.5321	4.03689	5.87984	3.58743	up	0.00608557	0.222056	3589	chr2	-	130544201	130564465	intergenic
G005866	47.3374	142.459	5.13239	6.97303	3.58169	up	0.0159922	0.292929	3436	chr1	-	186092377	186214055	natural antisense
G034295	5	25.0364	2.36914	4.20829	3.57798	up	0.00103496	0.143721	1246	chr17	+	39742667	39746097	natural antisense
G032278	24.012	100.058	4.47442	6.31111	3.57189	up	0.00487766	0.20812	3379	chr16	-	86771319	86774792	intergenic
LINC00482	586.249	1986.75	8.9396	10.7751	3.56899	up	0.0223618	0.323993	2970	chr17	-	79276623	79283048	intergenic
G042470	20.1617	76.9852	4.27722	6.10407	3.54761	up	0.0105071	0.256253	3983	chr2	-	14843304	14896374	intergenic
G000410	13.1709	48.601	3.39081	5.21518	3.54152	up	0.0165063	0.295131	2504	chr1	-	8356013	8358624	intergenic
STEAP3-AS1	18.0748	61.9639	3.89913	5.72059	3.53438	up	0.00544232	0.212978	3218	chr2	-	120001997	120006647	natural antisense
G035757	20.298	68.0808	4.03588	5.85363	3.52531	up	0.00834603	0.241931	894	chr17	+	73405955	73409269	intergenic
G026055	6.93701	25.2605	2.64596	4.46168	3.52034	up	3.99342e-05	0.0581474	2610	chr14	-	99056381	99059757	intergenic
G040916	19.9586	56.6254	3.82341	5.63664	3.51426	up	0.0140637	0.280621	851	chr19	-	44666686	44669173	bidirectional
G075850	19.2825	56.7036	3.76375	5.57296	3.50451	up	0.017135	0.297222	7074	chr7	+	52693943	52711236	intergenic
LINC00349	10.2116	36.0513	3.07674	4.8799	3.48984	up	0.00338606	0.18763	841	chr13	+	19114636	19124837	intergenic
XLOC_004991	20.6056	57.3614	3.85924	5.66164	3.48799	up	0.0161345	0.293077	557	chr5	-	127018667	127038662	intergenic
G043981	20.4207	67.3307	4.00666	5.80255	3.47229	up	0.0130252	0.275033	3189	chr2	+	68132182	68137228	intergenic
G075678	402.768	1245.35	8.18064	9.97359	3.46521	up	0.0458985	0.413256	1662	chr7	-	46655574	46659250	intergenic
G060067	13.7989	46.0656	3.4214	5.21114	3.45753	up	0.0113512	0.262558	11247	chr4	+	9984519	9997332	natural antisense
RP11-680F20.5	80.1652	283.394	6.22306	8.01151	3.45444	up	0.00056368	0.133592	496	chr11	+	125809106	125813597	intergenic
G005823	11.7172	41.0274	3.24265	5.02931	3.45015	up	0.00738507	0.232927	526	chr1	-	184177214	184177921	intergenic
RP11-400N13.1	23.4873	70.38	4.13493	5.91895	3.44385	up	0.0158506	0.291947	675	chr1	-	222262510	222560776	intergenic
G063351	193.272	686.73	7.48161	9.26397	3.43989	up	0.00184933	0.174604	6351	chr4	+	152254955	152274545	intergenic
LINC00867	19.3932	55.9505	3.79365	5.57179	3.42983	up	0.0174339	0.299496	585	chr10	+	120116619	120118715	intergenic
G025054	12.2611	40.656	3.23176	5.00906	3.42783	up	0.0120477	0.268166	3066	chr14	-	66260308	66267225	intergenic
AL132796.1	7.80602	28.6296	2.81348	4.57733	3.39604	up	0.00063683	0.138196	479	chr14	+	99311232	99311934	intergenic
G089682	11.6179	39.0942	3.24321	5.00493	3.39103	up	0.0047914	0.207208	1149	chrX	-	113414007	113424652	intergenic
XLOC_007443	6.89574	34.6896	2.66725	4.42718	3.38682	up	0.017004	0.296808	334	chr9	+	90790426	90791995	intergenic
G067264	14.0127	42.3949	3.46364	5.22337	3.38635	up	0.00342298	0.188394	8104	chr5	-	119310361	119332059	intergenic
LINC01481	12.3208	53.6707	3.34291	5.10182	3.38444	up	0.0437967	0.405572	536	chr12	-	70615969	70637140	natural antisense
G066080	14.6742	44.3776	3.38651	5.14497	3.38337	up	0.0185641	0.307518	5615	chr5	+	66910520	66916135	intergenic
G048172	14.2701	43.8533	3.48407	5.24039	3.37834	up	0.00552339	0.214167	606	chr2	-	222150924	222153520	intergenic
AC023137.2	15.5516	46.0177	3.56868	5.32472	3.37769	up	0.00640019	0.222056	308	chr2	+	20650802	20652708	intergenic
G021654	15.5211	61.1111	3.83633	5.59056	3.37348	up	0.0101537	0.253714	1362	chr13	+	40532639	40571567	intergenic
G082443	12.0164	39.5467	3.31333	5.06458	3.3665	up	0.00268027	0.177968	740	chr8	+	109878640	109956757	intergenic
G018697	12.4958	39.2904	3.33544	5.08465	3.36173	up	0.00268185	0.177968	3261	chr12	+	61611301	61614694	intergenic
G010522	8.22767	28.2878	2.89487	4.63537	3.34152	up	0.000140444	0.0766759	1412	chr10	+	86860376	86863369	intergenic
G037285	10.8384	34.5756	3.17742	4.91616	3.33743	up	0.00125098	0.146007	1440	chr18	+	40695722	40708970	bidirectional
CTD-3080F16.3	360.774	1160.21	8.25857	9.99443	3.33078	up	0.0273805	0.345619	255	chr8	-	41132633	41134522	intron sense-overlapping
G021104	171.423	610.6	7.30942	9.03811	3.31425	up	0.00352093	0.190179	5850	chr13	-	23526509	23541330	intergenic
RP5-845O24.8	21.1334	71.0026	4.07967	5.80338	3.30284	up	0.0210984	0.319733	378	chr1	-	12882548	12883022	intergenic
CTD-3028N15.1	161.559	570.958	7.18211	8.90537	3.30181	up	0.0186979	0.308654	849	chr14	-	45552247	45553180	bidirectional
G021532	10.287	34.0223	3.08118	4.79894	3.28927	up	0.00631562	0.222056	3143	chr13	+	34678187	34801463	intergenic
AK124820	10.2587	44.804	3.25817	4.9719	3.28008	up	0.031249	0.361984	2613	chr22	-	27063655	27068617	bidirectional
XLOC_001546	13.4997	49.0445	3.49318	5.2044	3.27439	up	0.0302699	0.357801	464	chr2	+	82049488	82077656	intergenic
G081414	22.6629	73.8453	4.29489	6.00367	3.26883	up	0.0087355	0.246224	3940	chr8	-	73427679	73448074	intergenic
LINC01449	8.12955	28.8484	2.85975	4.56852	3.26882	up	0.00113701	0.143721	1214	chr7	+	41141201	41173099	intergenic
RP11-10J18.3	36.6714	140.771	5.25618	6.96384	3.2663	up	0.000725948	0.141869	266	chr9	-	127277216	127278335	intergenic
XLOC_012209	23.6931	58.4128	3.99007	5.69687	3.26434	up	0.0290652	0.353308	456	chr17	+	41393290	41393906	intergenic
G087573	33.7849	94.6571	4.55267	6.25406	3.25214	up	0.0449616	0.4092	1933	chrX	+	11810830	11813190	intergenic
XLOC_001621	10.7492	34.0901	3.15361	4.84777	3.23589	up	0.0028797	0.18205	2112	chr2	+	109686928	109690815	intergenic
G056423	11.7547	37.0956	3.27267	4.96363	3.22873	up	0.00339295	0.18763	2561	chr3	-	80417970	80426973	intergenic
G032311	22.585	84.076	4.41833	6.10916	3.22844	up	0.00257602	0.176677	1064	chr16	+	87572524	87575499	intergenic
G064253	40.3458	169.234	5.28458	6.97456	3.22653	up	0.0135621	0.277234	1253	chr4	+	190284762	190293232	intergenic
C9orf173-AS1	6.03806	24.0267	2.65522	4.34305	3.22171	up	0.000217501	0.0918486	1701	chr9	-	140144670	140147949	natural antisense
RP11-355I22.7	984.971	2673.99	9.61908	11.3043	3.21597	up	0.0242093	0.334029	1676	chr14	+	62577592	62579268	intergenic
XLOC_001745	12.6703	38.4724	3.34793	5.03282	3.21517	up	0.00396055	0.197485	414	chr2	+	170960844	170961555	intergenic
XLOC_l2_013293	10.7887	34.6621	3.16998	4.85289	3.21074	up	0.00297167	0.184471	469	chr7	+	16955703	17052232	intergenic
G028454	20.6974	64.2509	4.11788	5.80019	3.20942	up	0.00754002	0.233877	340	chr15	-	79866009	79866914	intergenic
G075771	29.7323	87.1817	4.51585	6.19454	3.20137	up	0.0231452	0.330813	389	chr7	-	49637436	49735267	intergenic
G071971	18.2525	53.388	3.8662	5.54485	3.20129	up	0.00832478	0.241931	977	chr6	-	88052082	88053253	intergenic
CTD-2168K21.1	9.88996	34.7238	3.08258	4.75903	3.1964	up	0.00920039	0.246784	603	chr8	+	24849515	24867292	intergenic
G024698	6.27657	22.7572	2.58857	4.26278	3.19145	up	0.000186546	0.0848892	645	chr14	-	55006133	55006994	intergenic
G011097	5.20592	23.4945	2.55155	4.22095	3.18082	up	0.00204183	0.174667	637	chr10	+	103886419	103888379	intergenic
G068007	8.71795	29.6803	2.95834	4.62564	3.1762	up	0.000931973	0.143721	9885	chr5	+	146552351	146562937	intergenic
G049891	10.0411	35.9941	3.30077	4.96526	3.17	up	0.000175182	0.0847486	654	chr20	+	25102747	25109724	intergenic
LOC102724467	8.45419	28.8376	2.92193	4.5842	3.16513	up	0.000858874	0.143721	767	chr16	-	87799936	87812754	intergenic
G056140	27.6881	62.9672	4.13431	5.79043	3.15166	up	0.0484584	0.420867	886	chr3	+	67083745	67128877	intergenic
G025873	21.5631	62.1956	4.08211	5.73728	3.1496	up	0.0142504	0.282165	1670	chr14	+	94350697	94352641	intergenic
G029285	17.5756	52.353	3.85197	5.50462	3.1441	up	0.00769596	0.234268	1545	chr16	+	1340910	1354560	intergenic
RP1-124C6.1	103.153	351.766	6.68254	8.33247	3.13819	up	0.00460628	0.206432	511	chr6	-	113749752	113753843	intergenic
G009551	10.6667	32.784	3.17328	4.82267	3.13701	up	0.00116257	0.143721	7110	chr10	+	49489911	49497854	intergenic
HRAT17	148.981	514.334	7.09358	8.74268	3.13639	up	0.0255802	0.33892	707	chr7	-	112594689	112635698	intergenic
RP11-437L7.1	19.2742	63.529	4.01264	5.66138	3.13558	up	0.0229924	0.329033	456	chr16	-	51388366	51390443	intergenic
CTD-2582M21.1	8.02067	29.6182	2.87113	4.51342	3.12162	up	0.00665487	0.22466	363	chr5	+	67670592	67670955	intergenic
G028199	10.0565	31.6804	3.11532	4.75413	3.1141	up	0.00134952	0.149099	954	chr15	-	74061971	74063098	intergenic
RP11-74K11.2	25.7256	87.6548	4.51262	6.14905	3.10897	up	0.00735559	0.232753	446	chr12	-	94561784	94579820	intronic antisense
G059919	11.9637	35.344	3.30175	4.934	3.09995	up	0.00247641	0.176677	4638	chr4	+	6661620	6666258	intergenic
DDX11L2	13.4132	38.7017	3.42949	5.06025	3.09677	up	0.00588083	0.219581	1668	chr2	-	114356604	114359153	intergenic
G024510	9.09346	31.505	3.14423	4.77323	3.09299	up	0.000110252	0.0753149	995	chr14	-	50012372	50016931	intergenic
RN7SKP289	13.4315	40.4236	3.43035	5.05917	3.09259	up	0.0114167	0.262558	295	chr12	+	54209968	54210263	intergenic
ISM1-AS1	25.3423	73.3555	4.35297	5.98007	3.08891	up	0.0126185	0.27065	1061	chr20	-	13218066	13220334	intronic antisense
RP1-288M22.2	41.8406	115.968	5.0864	6.71235	3.08646	up	0.0136589	0.278039	452	chr6	+	72160536	72168577	intergenic
G029687	9.4119	29.5765	3.02065	4.64583	3.08479	up	0.00107161	0.143721	1595	chr16	+	10377191	10413827	intergenic
G052219	14.2228	40.7968	3.49073	5.11426	3.08128	up	0.00927508	0.246784	2448	chr21	+	38941353	38944755	intergenic
RP11-15I20.1	42.6228	130.238	5.21703	6.8396	3.07924	up	0.0292037	0.353308	274	chr2	-	47183753	47184027	natural antisense
G073785	6.39062	24.2439	2.7718	4.39354	3.07746	up	6.86098e-05	0.0664214	12230	chr6	+	160014807	160034477	intergenic
XLOC_011216	15.9949	51.162	3.84137	5.4626	3.07636	up	0.00404437	0.198597	347	chr15	+	39737149	39739940	intergenic
RP1-230L10.1	14.7188	57.2933	3.75552	5.37365	3.06976	up	0.0261821	0.340485	719	chr6	+	164124935	164180873	intergenic
RP11-923I11.4	47.7221	151.31	5.42725	7.0453	3.06959	up	0.00460322	0.206432	1027	chr12	+	52217286	52229280	intronic antisense
XLOC_008216	17.482	45.9067	3.6819	5.29931	3.06822	up	0.0188944	0.309138	361	chrX	-	117956469	117956982	bidirectional
XLOC_010677	40.5055	126.917	5.22842	6.84213	3.06038	up	0.00122494	0.14473	248	chr13	-	85470378	85476607	intergenic
CCNG2	13.3842	38.5981	3.4095	5.02259	3.05906	up	0.0074131	0.232986	518	chr4	+	78108916	78353534	intergenic
G072813	33.8163	107.505	4.96487	6.57682	3.05665	up	0.0015833	0.160511	2564	chr6	-	121945347	121951038	intergenic
AC012074.2	41.8892	131.073	5.27581	6.88752	3.05613	up	0.0235993	0.332394	419	chr2	-	25592041	25598714	intergenic
AC007967.3	9.08844	29.4675	3.01301	4.6236	3.05377	up	0.00107711	0.143721	329	chrY	+	8777988	8782196	intergenic
RP11-156K13.2	7.64794	30.5143	3.13277	4.74051	3.04774	up	0.00192909	0.174667	529	chr8	+	17739551	17740170	natural antisense
G001432	12.2635	35.8535	3.32373	4.93122	3.04722	up	0.00489277	0.20812	8139	chr1	+	29769396	30166817	intergenic
G075507	12.0045	38.86	3.28656	4.89378	3.04663	up	0.0188046	0.309138	626	chr7	-	42630792	42637953	intergenic
RP11-734K21.5	87.1507	398.092	6.29373	7.90077	3.04626	up	0.00318092	0.185629	3273	chr2	+	9246721	9249994	intergenic
G049066	13.9102	39.5472	3.45396	5.06099	3.04625	up	0.00950944	0.246784	3663	chr20	+	1611198	1614861	intronic antisense
G086604	8.94525	31.0362	3.11417	4.71805	3.03959	up	0.00226794	0.176677	6419	chr9	-	126882615	126983459	intergenic
CTD-2311B13.2	8.64162	31.4595	3.12589	4.72838	3.03666	up	0.000892266	0.143721	381	chr14	+	19529957	19530898	intergenic
G076358	42.2207	133.09	5.20619	6.80563	3.03025	up	0.010041	0.253241	3111	chr7	-	68108860	68196794	intergenic
G043696	7.10182	23.3851	2.73138	4.33052	3.02962	up	4.75411e-05	0.0581474	1402	chr2	-	59404542	59414755	intergenic
G034300	22.7393	76.3952	4.44451	6.04279	3.02782	up	0.00113483	0.143721	1660	chr17	-	39803530	39810459	intron sense-overlapping
LINC00628	12.5235	38.7718	3.3369	4.93461	3.02661	up	0.0184925	0.307299	1290	chr1	-	204337557	204338847	intergenic
AC114808.2	11.5455	34.0795	3.25878	4.85438	3.0222	up	0.00469611	0.206432	536	chr2	-	1153995	1156110	intronic antisense
G002179	7.05065	23.1088	2.70425	4.29956	3.02159	up	8.92786e-05	0.0691195	6427	chr1	-	47510568	47644945	natural antisense
G079222	14.8981	44.289	3.65661	5.25165	3.02103	up	0.00621256	0.222056	5436	chr8	+	4459914	4474521	intronic antisense
G085409	10.8868	31.4547	3.16487	4.75624	3.01335	up	0.00255681	0.176677	828	chr9	-	89403827	89411006	intergenic
G070447	13.8919	50.2269	3.86817	5.45447	3.00278	up	0.00453944	0.206432	1968	chr6	-	32857289	32859257	intergenic
G063931	45.6459	132.265	5.26723	6.85352	3.00277	up	0.00944754	0.246784	4524	chr4	+	180227732	180283528	intergenic
RP11-619L12.3	119.038	403.874	6.88961	8.47493	3.00075	up	0.000844432	0.143721	289	chr5	-	173483062	173483588	intronic antisense
G068714	38.8812	121.244	5.14821	6.73185	2.99724	up	0.00232903	0.176677	1095	chr5	-	173064354	173066178	intergenic
G043545	10.1308	29.5341	3.03858	4.62201	2.99682	up	0.00760259	0.233877	2498	chr2	-	52846219	52850935	intergenic
G089953	66.742	197.611	5.87553	7.45462	2.98781	up	0.00561711	0.215998	1491	chrX	+	125915342	125925301	intergenic
G060062	22.1325	74.2639	4.36763	5.94305	2.98022	up	0.00505337	0.20906	12543	chr4	+	9869221	9881907	intronic antisense
G018999	31.4067	93.2189	4.79699	6.37153	2.9784	up	0.00288446	0.18205	2650	chr12	-	70562971	70572269	intergenic
G058042	20.8375	70.6598	4.27261	5.84676	2.9776	up	0.00984754	0.252728	1909	chr3	+	147488374	147539017	intergenic
G066285	35.2182	105.837	4.87533	6.44885	2.9763	up	0.0177635	0.302253	1212	chr5	-	73469198	73497387	intergenic
G010758	33.5287	83.7862	4.58449	6.15708	2.97437	up	0.047118	0.416229	1101	chr10	+	94431380	94433452	intergenic
G069158	10.2809	31.1815	3.15189	4.72302	2.97135	up	0.00171485	0.167179	943	chr6	+	2561666	2564428	intergenic
G003638	9.78157	29.3202	3.09027	4.65416	2.9565	up	0.00112596	0.143721	795	chr1	-	105176065	105200313	intergenic
RP11-144G6.10	11.0823	37.3441	3.36205	4.92493	2.95444	up	0.00627561	0.222056	828	chr10	-	47279072	47289833	intergenic
AC092168.4	16.5751	56.37	3.98907	5.54756	2.94545	up	0.00742894	0.233157	236	chr2	-	101338682	101339344	intergenic
G065266	18.6517	53.1421	3.96406	5.51952	2.93927	up	0.00950967	0.246784	1474	chr5	-	33482216	33487485	intergenic
WWC2-AS1	16.1816	48.019	3.79134	5.34297	2.93148	up	0.0114377	0.262558	419	chr4	-	184154780	184161787	intronic antisense
G079920	8.26693	26.1937	2.87511	4.42575	2.92947	up	0.00329584	0.187479	3762	chr8	+	24582652	24587996	intergenic
GSE61474_XLOC_044380	37.8361	107.445	5.00314	6.5529	2.92769	up	0.00922139	0.246784	623	chr3	-	110612432	110788806	bidirectional
G079902	63.5046	279.94	6.02388	7.5722	2.92474	up	0.0491483	0.42291	1317	chr8	-	23812312	23819250	intergenic
G084905	10.4635	30.2797	3.1446	4.69076	2.92039	up	0.00172031	0.167179	1290	chr9	-	71241209	71252248	intergenic
G080694	9.16119	33.1727	2.99537	4.53965	2.91659	up	0.0286446	0.351825	2004	chr8	+	49023476	49044086	intergenic
G014470	76.9362	260.382	6.24137	7.78491	2.91508	up	0.00446422	0.205999	29873	chr11	+	69322113	69353339	intergenic
RP11-115J16.2	8.13538	25.5063	2.83189	4.37389	2.91198	up	0.00435692	0.204123	454	chr8	-	9229479	9232475	intergenic
RP11-744K17.2	7.14907	25.9958	2.76023	4.30176	2.91102	up	0.0125762	0.27065	3644	chr17	+	21934718	21938362	intergenic
RP11-696F12.1	62.8063	186.647	5.7983	7.33549	2.90228	up	0.00886499	0.24629	421	chr4	+	187981252	187982084	intergenic
RP11-167P23.2	2564.74	7829.63	11.2962	12.8332	2.90198	up	0.000711159	0.141869	293	chrX	-	55681141	55683447	intergenic
G028266	9.18701	29.2252	3.117	4.65032	2.8945	up	0.00209938	0.174667	774	chr15	-	75181309	75182267	bidirectional
RP11-436D10.3	24.4053	81.4605	4.43822	5.96983	2.89108	up	0.020086	0.31268	688	chr10	-	64553321	64565647	natural antisense
AC005387.3	16.5533	47.4469	3.80986	5.33917	2.88647	up	0.00885253	0.24629	352	chr19	+	18642422	18643442	natural antisense
G064551	9.03245	27.2056	2.99268	4.52091	2.88433	up	0.000882168	0.143721	6586	chr5	-	4953667	4960351	intergenic
RP11-438C19.1	41.5308	127.877	5.30407	6.83147	2.88267	up	0.00101822	0.143721	584	chr5	-	114423588	114424172	intergenic
AC026167.1	14.456	57.9177	3.99372	5.51772	2.87587	up	0.0152368	0.286562	299	chr3	+	6190170	6407572	intergenic
RP1-286D6.5	180.276	520.943	7.38498	8.90663	2.8712	up	0.0164831	0.294943	531	chr1	+	3701571	3702102	natural antisense
G047856	16.8409	48.5872	3.86919	5.39045	2.87042	up	0.00716549	0.232114	762	chr2	-	209841694	209843037	intergenic
G081390	12.0065	32.3864	3.28784	4.80454	2.86135	up	0.00424134	0.202278	6020	chr8	+	72631600	72672327	intergenic
G085544	66.3241	199.196	5.95084	7.46668	2.85965	up	0.00216079	0.175679	2427	chr9	+	92731703	92783007	intergenic
G087226	12.8651	33.9938	3.38751	4.90094	2.85488	up	0.00566381	0.21652	6441	chr9	+	139454721	139461736	intergenic
RP11-571L19.7	24.1035	70.4658	4.44628	5.95844	2.85236	up	0.00221347	0.176677	622	chr4	+	99850047	99916145	natural antisense
G019863	7.83404	28.4293	2.94428	4.45537	2.85026	up	0.0189371	0.309162	3690	chr12	-	106132241	106453478	intergenic
G064991	12.1867	43.7138	3.70236	5.21265	2.84865	up	0.00908516	0.246784	1334	chr5	-	23949469	23951338	bidirectional
CTD-2199O4.1	18.0993	45.7331	3.69742	5.20755	2.84836	up	0.0418537	0.402523	943	chr5	+	10137249	10138477	intergenic
G021506	11.488	31.4234	3.25539	4.76472	2.84679	up	0.00296967	0.184471	14475	chr13	+	33900136	33922808	natural antisense
CTD-2134A5.4	7.89882	28.8231	2.84145	4.35076	2.84675	up	0.0250323	0.335128	582	chr14	-	104320702	104346448	intergenic
RP11-138J23.1	8.22843	27.6778	3.0511	4.5602	2.84632	up	0.00510651	0.20906	574	chr5	+	103415611	103441104	intergenic
XLOC_014174	140.055	420.942	7.0895	8.59597	2.84114	up	0.000263065	0.0985476	1012	chr22	+	23893496	23894725	intergenic
XLOC_000843	68.1891	220.002	6.02984	7.53544	2.83943	up	0.00686193	0.228307	412	chr1	-	56620355	56621430	intergenic
AI671175	122.98	383.671	6.87919	8.38374	2.83738	up	0.00316745	0.185413	446	chr6	+	26086518	26086964	intergenic
G079923	22.9261	66.5451	4.3433	5.83514	2.81248	up	0.0214676	0.321664	1494	chr8	+	24735633	24737487	intergenic
G050207	1308.02	3452.2	10.104	11.5956	2.81204	up	0.0172001	0.298004	1665	chr20	+	34547781	34549521	bidirectional
FAM197Y9	20.2492	57.8027	4.07193	5.56288	2.81073	up	0.0269485	0.342592	2332	chrY	-	6124307	6131994	intergenic
G058468	114.907	300.666	6.61959	8.10791	2.80561	up	0.00894253	0.246448	7974	chr3	+	163546449	163621601	intergenic
G032154	15.3367	36.4684	3.49969	4.98641	2.80251	up	0.0162031	0.293077	1491	chr16	-	84495697	84497188	natural antisense
CTD-3222D19.10	12.5426	38.944	3.55153	5.03729	2.80063	up	0.00279857	0.180887	190	chr19	+	16676361	16677141	intronic antisense
G001037	42.489	127.75	5.26261	6.74755	2.79907	up	0.0309674	0.361184	5623	chr1	-	22326755	22333693	natural antisense
G038223	71.0758	214.493	5.93857	7.42016	2.79256	up	0.0417308	0.402007	11217	chr18	-	75615627	75630434	intergenic
G001443	33.2271	94.5677	4.82953	6.31014	2.79067	up	0.0265601	0.341825	638	chr1	-	30340217	30347884	intergenic
G019066	55.2913	173.95	5.82942	7.30914	2.78893	up	1.00238e-05	0.0465625	687	chr12	-	73289676	73301072	intergenic
G017936	12.2852	34.7902	3.33626	4.81228	2.78181	up	0.0283861	0.350672	6961	chr12	+	47067935	47075346	intergenic
G012005	63.5035	167.648	5.71742	7.19267	2.78032	up	0.0198315	0.311431	1317	chr10	-	133744194	133746961	bidirectional
G044723	13.6474	39.545	3.62677	5.1018	2.7799	up	0.00348844	0.189748	2672	chr2	-	91946181	91955300	intergenic
G064340	7.94666	23.4661	2.87046	4.34545	2.77982	up	0.000115278	0.0764986	2509	chr5	+	488382	491832	natural antisense
G051320	27.9876	74.1071	4.43245	5.9044	2.77395	up	0.0328274	0.366961	2587	chr20	-	61428493	61431207	natural antisense
G035659	7.05657	20.6578	2.69646	4.16709	2.77143	up	0.000107918	0.0753149	1349	chr17	-	72261341	72263639	intergenic
RP11-164P12.4	710.066	2148.2	9.48084	10.9512	2.77088	up	0.000133606	0.0766759	304	chr4	+	152588375	152591654	intergenic
G044504	36.6874	116.086	5.11734	6.58121	2.75847	up	0.00956316	0.247619	3478	chr2	-	86015089	86018699	natural antisense
G001178	19.2265	47.9097	3.89981	5.36262	2.75644	up	0.0199053	0.31149	637	chr1	+	25215066	25222132	intergenic
G015244	23.2759	66.4408	4.32838	5.79049	2.75512	up	0.0388426	0.392755	2536	chr11	-	94788757	94791564	intergenic
RP5-1028L10.1	10.2305	31.7608	3.32645	4.78835	2.75471	up	0.000642607	0.138196	184	chr1	-	110709702	110710842	natural antisense
AC073254.1	10.7298	29.1455	3.18372	4.64244	2.74865	up	0.00251665	0.176677	1162	chr2	-	233445657	233476681	natural antisense
G064850	7.85389	23.5354	2.85752	4.31616	2.7485	up	0.000312305	0.109903	3612	chr5	-	17002003	17007668	intergenic
G020150	25.5627	84.7329	4.53345	5.98962	2.74379	up	0.0416767	0.402007	1786	chr12	-	114021676	114026873	intergenic
G056957	11.5141	30.9784	3.26756	4.72177	2.74005	up	0.00612307	0.222056	6388	chr3	+	107745106	107753080	intergenic
G073109	15.959	48.3414	3.81058	5.26341	2.73745	up	0.0221482	0.323125	1574	chr6	+	135818898	135820875	natural antisense
G031286	203.194	542.91	7.4906	8.9409	2.73263	up	0.00687103	0.228307	3348	chr16	-	57695994	57700946	natural antisense
G042874	17.4819	53.0704	4.04954	5.49659	2.7265	up	0.0026314	0.176925	570	chr2	-	27796577	27798359	intergenic
HTT-AS	9.0107	26.6372	2.98467	4.43037	2.72395	up	0.00626591	0.222056	740	chr4	-	3064972	3076241	bidirectional
AX747639	14.2154	50.4935	3.93574	5.38122	2.72354	up	0.008502	0.244088	1605	chr17	-	34791544	34793149	intron sense-overlapping
RP11-110I1.12	101.327	301.324	6.60757	8.04916	2.71621	up	0.00336601	0.187479	1359	chr11	-	118866904	118868714	bidirectional
RP11-65J21.4	5.8533	17.8961	2.50141	3.94019	2.71091	up	5.30612e-06	0.0362449	580	chr16	-	14501895	14512729	intergenic
AC010894.5	53.4939	145.963	5.58717	7.02559	2.71024	up	0.00740121	0.232927	457	chr2	+	175439954	175452454	natural antisense
G020275	8.30341	24.4214	2.88545	4.32279	2.70821	up	0.00605098	0.222056	304	chr12	-	117470106	117470410	intergenic
G054851	5.3112	17.0117	2.40741	3.84306	2.70505	up	3.39333e-05	0.0581474	526	chr3	+	17156722	17159581	intergenic
G026538	7.11427	23.5865	2.72319	4.15655	2.70076	up	0.0138262	0.278908	444	chr15	+	20829789	20830475	intergenic
LOC100129940	59.9863	151.654	5.63329	7.06417	2.69613	up	0.0211173	0.319733	995	chr12	-	66267591	66275358	intronic antisense
AC007682.1	1707.98	3980.16	10.4435	11.8718	2.69131	up	0.0170093	0.296808	3939	chr2	+	51259738	52635055	bidirectional
RP11-83N9.5	40.7665	121.988	5.35248	6.78071	2.69115	up	0.00654286	0.223477	1274	chr9	-	138999653	139000927	intergenic
G000895	8.01754	23.4074	2.87053	4.29437	2.683	up	0.00136093	0.149099	4943	chr1	-	19292908	19301210	intergenic
G089382	9.67433	30.4391	3.05073	4.47327	2.68057	up	0.0344113	0.375401	1453	chrX	+	100609165	100610618	natural antisense
G008102	13.9485	35.4472	3.45517	4.87519	2.67589	up	0.0199818	0.312104	5393	chr10	+	2937915	2944627	intergenic
G066938	8.93033	29.5183	3.25466	4.67192	2.67078	up	0.0156699	0.29	2649	chr5	+	103572801	103596054	intergenic
G048848	70.072	202.265	6.04848	7.46357	2.66676	up	0.00364611	0.19215	2777	chr2	+	240753370	240757266	intergenic
XLOC_005522	52.4411	148.895	5.66004	7.07483	2.66622	up	0.00107698	0.143721	385	chr6	+	159586940	159588385	intergenic
G006380	58.811	165.831	5.76362	7.1768	2.66324	up	0.00728425	0.232753	1689	chr1	-	203745514	203747283	intergenic
G037113	9.36221	27.0272	3.0367	4.4496	2.66271	up	0.00731682	0.232753	625	chr18	-	30390386	30394225	intergenic
G026037	21.8613	71.2062	4.50206	5.91407	2.66109	up	0.00106845	0.143721	3519	chr14	-	98279631	98287722	intergenic
XLOC_004685	8.10974	24.3354	2.8804	4.29187	2.66008	up	0.00357314	0.191157	508	chr5	+	180296861	180298361	intergenic
G057763	28.1004	70.2488	4.49874	5.90817	2.65634	up	0.0403955	0.398445	3568	chr3	+	137052379	137060747	intergenic
G090526	16.8303	44.7586	3.87597	5.28468	2.65499	up	0.00879707	0.24629	2369	chrX	-	152434467	152436836	intergenic
G050390	14.7282	46.3157	3.87871	5.28356	2.64789	up	0.00177394	0.169554	12848	chr20	+	39471575	39485987	intergenic
RP11-525A16.4	267.256	849.416	8.14006	9.54484	2.64778	up	0.00440408	0.204409	209	chr10	-	112234861	112255962	intergenic
FOXG1-AS1	10.8041	29.5304	3.19184	4.59533	2.64539	up	0.0109424	0.257909	905	chr14	-	29194447	29234525	bidirectional
G011689	85.2981	251.383	6.38126	7.7847	2.64531	up	0.00539654	0.212467	1556	chr10	-	124277638	124280135	intergenic
XLOC_001288	11.5785	29.509	3.26072	4.66349	2.64409	up	0.00569711	0.216681	2541	chr1	-	244393072	244401962	intergenic
XLOC_013812	63.708	191.14	5.91777	7.32017	2.64341	up	0.0204546	0.316086	1795	chr20	-	55849536	55869440	intergenic
G049554	720.455	1632.4	9.13951	10.5396	2.63925	up	0.0279018	0.3486	1288	chr20	-	17879675	17906037	intergenic
RP11-631F7.1	86.0033	255.643	6.44837	7.84774	2.63787	up	0.00609697	0.222056	311	chr6	-	148558720	148604544	intronic antisense
AC027119.1	12.5389	41.3866	3.71531	5.11443	2.63741	up	0.0300071	0.356868	467	chr3	+	6004528	6165807	intergenic
G047874	7.19274	21.1879	2.76009	4.15882	2.6367	up	0.000648681	0.138223	703	chr2	+	211117615	211144592	intergenic
FBXO3-AS1	11.8852	31.7763	3.27877	4.67516	2.63242	up	0.0244054	0.334221	386	chr11	+	33796244	33797216	bidirectional
G071806	19.0461	55.1703	4.18808	5.58198	2.62788	up	0.00120029	0.144445	3157	chr6	-	81774910	82028381	intergenic
XLOC_000294	368.242	1051.07	8.52868	9.92032	2.62378	up	0.000440368	0.117563	207	chr1	+	93797323	93798755	intergenic
G090363	13.0119	32.2748	3.3588	4.74919	2.62149	up	0.0152069	0.286562	2721	chrX	+	146122965	146126205	intergenic
RP11-153N17.1	56.1172	182.861	5.71711	7.10619	2.61912	up	0.0338029	0.373582	738	chr7	-	52232930	52260609	intergenic
G042149	26.5834	77.7351	4.70202	6.09099	2.61892	up	0.000817102	0.143721	749	chr2	-	5168626	5184318	intergenic
G047681	12.5545	36.0399	3.54932	4.9348	2.6126	up	0.0042108	0.202161	469	chr2	-	204439241	204447098	intergenic
G018629	141.4	354.169	6.93171	8.31707	2.61236	up	0.0147072	0.284376	5350	chr12	-	58563553	58577946	intergenic
G052851	22.4598	59.1517	4.3377	5.72023	2.60725	up	0.00386112	0.194644	1136	chr22	+	20177852	20184389	intergenic
XLOC_014400	17.8285	40.459	3.70158	5.08243	2.60423	up	0.0468912	0.415368	2309	chr22	-	46032073	46036262	intergenic
RP11-308N19.1	13.7261	39.7391	3.69554	5.07581	2.60318	up	0.00204507	0.174667	1686	chr9	+	109040672	109367076	intergenic
AC009950.2	11.7181	37.7296	3.59417	4.97363	2.60173	up	0.00163963	0.163137	490	chr2	+	231036838	231038822	natural antisense
RP11-788H18.1	6.63707	19.2111	2.63319	4.01217	2.60085	up	0.000616481	0.136403	534	chr12	+	84665118	84688341	intergenic
CXXC1P1	70.2034	186.87	5.9888	7.36757	2.60047	up	0.0064274	0.222056	1897	chrX	+	47566589	47596027	intergenic
AL832615	21.0545	62.9618	4.31399	5.69197	2.59904	up	0.0189828	0.309399	1604	chr17	-	36332085	36333689	intergenic
FAM170B-AS1	13.5263	37.0194	3.60294	4.97732	2.59256	up	0.00576142	0.217366	2013	chr10	+	50329883	50359592	intronic antisense
TCEB3-AS1	658.223	1645.5	9.15651	10.5297	2.59038	up	0.0177571	0.302253	1084	chr1	-	24086871	24104787	natural antisense
G064378	40.6814	98.8768	5.01425	6.38688	2.58942	up	0.046482	0.414749	4459	chr5	-	1190385	1196297	intergenic
KB-1568E2.1	12.5483	30.2715	3.35349	4.72605	2.5893	up	0.00919064	0.246784	2072	chr8	-	131607544	131667958	intergenic
G037247	8.94983	27.5432	3.17854	4.55032	2.5879	up	0.000557693	0.133592	568	chr18	+	38286889	38290760	intergenic
RP11-514F3.5	23.4127	70.857	4.591	5.96102	2.58475	up	0.0035884	0.191157	151	chr11	+	36408070	36409800	intron sense-overlapping
CYP4F24P	12.725	34.2581	3.52941	4.89669	2.57983	up	0.00371416	0.192594	2470	chr19	-	15870143	15890798	intergenic
AL109792	19.1987	60.5811	4.28217	5.64936	2.57967	up	0.0313375	0.361984	2900	chr21	-	38979765	38982665	intergenic
G073026	220.164	598.932	7.74126	9.10839	2.57957	up	0.00082722	0.143721	1076	chr6	-	132906267	132907435	intergenic
LOC254028	5846.13	13567.4	12.2739	13.6398	2.57736	up	0.0283133	0.350475	2031	chr14	+	21056382	21075380	natural antisense
AC006272.2	11.5624	29.5564	3.27178	4.63554	2.57355	up	0.0100661	0.253298	552	chr19	-	52343023	52344198	intergenic
G005549	26.3342	79.2866	4.72615	6.08852	2.57108	up	0.0120025	0.268049	2628	chr1	+	173760120	173762748	intergenic
XX-C283C717.1	7.74636	22.5935	2.77878	4.13931	2.5678	up	0.00769105	0.234268	531	chr22	+	50753059	50754437	natural antisense
G023718	29.134	79.8214	4.70108	6.06154	2.56768	up	0.0210042	0.319135	1169	chr14	+	21094395	21095931	intergenic
G025651	15.7302	48.8599	3.8389	5.19779	2.56488	up	0.0361005	0.382689	1233	chr14	-	86520478	86779071	intergenic
AC002519.6	18.9251	50.1639	4.08196	5.43622	2.55665	up	0.029557	0.355144	539	chr16	+	31814267	31819294	intergenic
ARHGEF3-AS1	25.8161	61.6575	4.39062	5.74376	2.55468	up	0.0434909	0.404559	500	chr3	+	56974067	56994880	intronic antisense
XLOC_000326	15.4582	35.9717	3.54701	4.89811	2.55107	up	0.0342086	0.375324	403	chr1	+	104668178	104672483	intergenic
RP11-415C15.1	13.1677	31.3045	3.39284	4.7417	2.5471	up	0.0135164	0.277234	482	chr4	-	27135617	27141673	intergenic
XLOC_007124	16.8218	49.6051	4.03348	5.38107	2.54487	up	0.0368808	0.38561	488	chr8	-	77070845	77075228	intergenic
uc.419	40.1429	111.772	5.2891	6.63655	2.54461	up	0.00272203	0.17863	289	chr17	+	56082714	56083003	natural antisense
RP11-47J17.2	59.1386	143.328	5.66746	7.0133	2.54179	up	0.0385844	0.392122	566	chr11	-	12942732	12944472	intronic antisense
XLOC_009709	24.9311	69.4079	4.55391	5.89685	2.53667	up	0.00550595	0.213848	222	chr12	+	39313438	39317740	intergenic
uc.178	16.1801	40.2142	3.69603	5.03686	2.53299	up	0.0296721	0.355487	249	chr5	+	170417997	170418246	intron sense-overlapping
RP11-661C3.2	7.51471	25.4338	3.09682	4.43757	2.53283	up	0.00890417	0.246448	321	chr17	+	71239231	71240845	intron sense-overlapping
G022512	13.5442	32.1886	3.42731	4.76747	2.53181	up	0.0192123	0.310914	641	chr13	+	73270687	73271891	intergenic
G078954	5.88578	16.8749	2.49456	3.83425	2.53098	up	0.000134019	0.0766759	1254	chr7	+	155391298	155392804	intergenic
G030980	14.3938	32.3341	3.48019	4.81848	2.52851	up	0.016896	0.296808	1640	chr16	+	50160069	50162050	intergenic
RP11-307C19.2	15.0365	42.4555	3.76839	5.10639	2.52802	up	0.0238531	0.334029	702	chr15	+	77861311	77865206	intergenic
NIFK-AS1	65.3831	171.057	5.91689	7.25475	2.52775	up	0.00504047	0.20906	1267	chr2	+	122407564	122409114	bidirectional
RP11-360L9.8	15.3174	48.274	3.96291	5.2995	2.52552	up	0.00518543	0.20982	729	chr8	-	41467210	41479021	natural antisense
G017425	14.1357	32.7261	3.47209	4.8074	2.52331	up	0.0187538	0.309138	1075	chr12	-	26241180	26244863	intergenic
G011730	9.94943	24.9064	3.04333	4.37515	2.5172	up	0.00883036	0.24629	11664	chr10	-	124968600	124980330	intergenic
XLOC_011978	11.9434	33.7276	3.51895	4.84787	2.51214	up	0.00354284	0.19071	332	chr16	-	65901326	65905189	intergenic
RP11-663N22.1	112.161	312.383	6.78239	8.11107	2.51172	up	0.0209166	0.318813	614	chr17	-	25564884	25568687	intergenic
uc.300	15.6704	45.6157	3.95934	5.28748	2.51078	up	0.00107231	0.143721	208	chr10	-	102547117	102547325	intronic antisense
G000530	28.2402	75.7955	4.69919	6.0263	2.509	up	0.00601591	0.221787	4501	chr1	-	10967611	10980450	intergenic
RP5-991G20.2	17.5986	43.0918	3.84435	5.17124	2.50863	up	0.0356628	0.381531	498	chr16	+	72840886	72843538	intronic antisense
G045232	16.2039	38.5994	3.75192	5.07798	2.50719	up	0.0143047	0.282223	1183	chr2	-	107823976	107829801	intergenic
G022183	10.9685	29.4497	3.15276	4.47777	2.50535	up	0.0352823	0.379558	809	chr13	+	57057581	57072337	intergenic
G001457	38.5502	99.0621	5.10631	6.42855	2.50055	up	0.00981846	0.25226	1970	chr1	-	30735842	30738677	intergenic
G061386	6.96553	21.5294	2.69278	4.01375	2.49835	up	0.018175	0.304933	5530	chr4	+	66106901	66115415	intergenic
G056292	7.48263	21.1031	2.79971	4.11954	2.49637	up	0.00210492	0.174667	3671	chr3	+	73858380	74023990	intergenic
G064038	15.2855	33.5383	3.55658	4.87607	2.49578	up	0.0244963	0.335071	956	chr4	-	184735612	184739249	intergenic
LINC01411	453.541	963.43	8.47742	9.79582	2.49389	up	0.0428894	0.403301	1095	chr5	+	173763356	173954142	intergenic
Z49979	15.4234	44.7498	3.92224	5.23677	2.48722	up	0.0325908	0.366954	447	chr21	-	23540287	23540734	intergenic
G028027	24.8672	61.9992	4.47952	5.7875	2.47595	up	0.00673279	0.225592	939	chr15	+	69392947	69402226	intergenic
G071011	106.749	288.372	6.70536	8.01057	2.4712	up	0.00328273	0.187479	746	chr6	+	44695195	44740536	intergenic
G006510	41443.6	86653.3	14.981	16.2845	2.46828	up	0.0449302	0.409134	1546	chr1	-	206837090	206844586	intergenic
BC041363	8.0287	23.0791	2.87671	4.17932	2.46675	up	0.00919966	0.246784	4080	chr3	+	15781726	15803697	intronic antisense
RP11-465K1.2	7.47049	23.4921	2.95573	4.25729	2.46495	up	0.0268746	0.342209	697	chr1	-	95302303	95320982	intronic antisense
G029299	10.7443	34.6365	3.51903	4.82018	2.46426	up	0.00419192	0.202161	1420	chr16	+	1476315	1478733	natural antisense
G046134	8.08103	24.0447	2.87156	4.17102	2.46137	up	0.0260684	0.340149	996	chr2	-	137130922	137133372	intergenic
BC150506	26.3776	68.4375	4.59086	5.88971	2.46032	up	0.012378	0.269521	611	chr15	+	75288944	75289555	intron sense-overlapping
G002972	7.154	19.3982	2.74986	4.04463	2.45338	up	0.000335195	0.111218	1944	chr1	-	78449475	78452219	intronic antisense
G047928	17.5076	54.7888	4.20824	5.5017	2.45116	up	0.0233956	0.332112	2713	chr2	+	214086444	214097250	intergenic
CTD-2659N19.9	182.611	436.254	7.34782	8.6354	2.44118	up	0.0122979	0.269521	388	chr19	-	12895352	12895915	intergenic
G017223	11.8835	35.9951	3.65355	4.93945	2.43834	up	0.00124466	0.146002	1065	chr12	+	18868541	18869606	intronic antisense
G071357	372.115	999.754	8.4561	9.73667	2.42935	up	0.0165739	0.295281	1509	chr6	-	57014830	57016966	natural antisense
CR936677	7.44214	22.0403	2.97204	4.25024	2.42536	up	0.000541986	0.132507	3348	chr1	-	76103850	76188721	intergenic
XLOC_009000	42.1831	109.526	5.32833	6.60519	2.42312	up	0.00333395	0.187479	1048	chr10	-	133730127	133733387	intergenic
G036324	10028.6	22311.5	13.0717	14.3477	2.42171	up	0.024719	0.335128	2003	chr18	+	2292208	2316714	intergenic
G088818	29.7895	83.2674	4.85309	6.12824	2.42024	up	0.0100242	0.253241	3452	chrX	-	70391622	70396215	intergenic
G011384	10.2824	26.6306	3.11521	4.38988	2.41944	up	0.0314096	0.36239	11944	chr10	-	114553847	114581618	natural antisense
RP11-73M18.9	506.596	1107.43	8.73752	10.012	2.4192	up	0.0384501	0.391696	683	chr14	+	104179903	104180586	natural antisense
G016342	9.54311	24.1819	3.06582	4.33574	2.41147	up	0.00609302	0.222056	3450	chr11	-	131528234	131533636	intronic antisense
G000677	41.7417	114.985	5.38859	6.65798	2.41059	up	0.00151928	0.15895	936	chr1	-	14152137	14154005	intergenic
G059260	9.83634	23.0617	2.9806	4.24991	2.41046	up	0.0232481	0.331675	4758	chr3	-	191093284	191098042	natural antisense
G035415	8.81863	22.1689	2.96551	4.23177	2.40537	up	0.00257179	0.176677	1159	chr17	-	64297088	64298584	bidirectional
IL21R-AS1	108.901	300.241	6.72528	7.99043	2.40353	up	0.015006	0.285937	2632	chr16	-	27458990	27464714	natural antisense
G030260	24.4177	66.1634	4.53188	5.79671	2.40299	up	0.0106258	0.256833	856	chr16	+	26215642	26224045	intergenic
G041875	55.3753	137.535	5.64842	6.91148	2.40004	up	0.0164048	0.294677	3286	chr19	-	58032744	58036295	intergenic
G011649	21.4831	52.8929	4.20927	5.47186	2.39927	up	0.0254926	0.338602	337	chr10	-	122798470	122836974	intergenic
G073267	7.10795	24.4271	3.07	4.33166	2.39771	up	0.0134311	0.277234	4606	chr6	-	140927455	141101539	intergenic
G005442	51.2193	139.979	5.67038	6.93114	2.39621	up	0.00475737	0.206532	941	chr1	+	170316524	170320260	intergenic
G066439	12.1039	38.7044	3.75577	5.01551	2.39453	up	0.00336457	0.187479	1131	chr5	-	78983146	78985384	bidirectional
G047908	362.831	823.39	8.27481	9.53452	2.39449	up	0.0382421	0.390594	1189	chr2	+	213311003	213313901	intronic antisense
RP11-631F7.2	16.2024	40.1329	3.78981	5.04937	2.39423	up	0.0283356	0.350475	426	chr6	-	148454944	148458540	intergenic
G063298	11.3309	26.6534	3.24352	4.50241	2.39311	up	0.0100311	0.253241	1672	chr4	-	148477500	148480693	intergenic
G063709	52.3318	142.903	5.73689	6.99323	2.38888	up	0.0100076	0.253241	1336	chr4	+	169408840	169413368	intergenic
XLOC_001376	15.5796	39.5848	3.82237	5.07851	2.38856	up	0.0247653	0.335128	708	chr2	+	19296230	19299842	intergenic
LAMB2P1	256.834	676.497	8.03813	9.29351	2.38729	up	0.000863169	0.143721	1543	chr3	-	49190291	49191834	intergenic
G079161	17.4589	48.0859	4.13169	5.38588	2.38534	up	0.000486827	0.127046	5526	chr8	+	1439753	1446844	intergenic
G079924	7.0014	18.7104	2.7333	3.98231	2.37678	up	0.000536619	0.132507	1862	chr8	-	24740675	24742537	intergenic
G010499	10.2181	27.9969	3.31463	4.5628	2.37541	up	0.00411667	0.200448	2906	chr10	-	85945183	85948351	intergenic
G061013	549.593	1437.9	9.10712	10.3497	2.3662	up	0.0125579	0.27065	7347	chr4	+	49163328	49260006	intergenic
RP4-680D5.9	553.93	1431.89	9.07286	10.3153	2.36599	up	0.00639009	0.222056	256	chr1	-	16009367	16009623	intergenic
OR7E156P	37.1531	93.7007	5.14114	6.38327	2.36549	up	0.00455057	0.206432	2647	chr13	+	64311567	64316701	intergenic
G015787	9.62156	27.3845	3.26183	4.50302	2.36392	up	0.0050256	0.20906	910	chr11	+	117297386	117323110	intronic antisense
G011458	42.0442	122.53	5.40914	6.65029	2.36387	up	0.00856621	0.245023	1349	chr10	+	116671038	116686825	intergenic
XLOC_008434	19.76	47.5224	4.09052	5.33121	2.36312	up	0.0339917	0.374308	702	chr10	+	30248093	30249155	intergenic
XLOC_013561	23.6359	49.1942	4.19939	5.4389	2.36119	up	0.0481416	0.419878	803	chr20	+	48917631	48918579	intergenic
LOC100130093	38.9375	104.761	5.29462	6.53409	2.36113	up	0.00111004	0.143721	2237	chr1	+	227916239	227922055	natural antisense
G085123	7.08209	19.183	2.74878	3.98747	2.35983	up	0.00109848	0.143721	3732	chr9	+	78149750	78155021	intergenic
G025945	20.1087	48.2755	4.1446	5.38294	2.35926	up	0.0249418	0.335128	1249	chr14	-	95835471	95836876	intergenic
G014010	9.71315	30.4795	3.44326	4.6798	2.35632	up	0.0124495	0.270237	1308	chr11	+	62508113	62514490	intergenic
G083162	11.361	26.9144	3.31053	4.54578	2.35422	up	0.0355356	0.381048	2588	chr8	+	137448338	137745347	intergenic
G074727	16.0727	56.8259	4.13461	5.36815	2.35143	up	0.0328769	0.367115	4447	chr7	+	15741354	15767878	intergenic
G044450	10.5763	30.8814	3.35764	4.589	2.34789	up	0.0241919	0.334029	1934	chr2	-	85127239	85129515	intergenic
CTD-2194D22.4	44.9361	102.2	5.25018	6.48	2.34537	up	0.0306405	0.359604	1647	chr5	+	1887444	1900604	bidirectional
G020055	6.20979	16.3248	2.57469	3.8042	2.34487	up	0.000103377	0.0750322	920	chr12	-	111046171	111048595	intergenic
G069830	12.0389	31.4862	3.50644	4.73384	2.34144	up	0.00524886	0.210747	2803	chr6	+	23766280	23775353	intergenic
RP11-515E23.2	15.6958	39.8544	3.80754	5.03443	2.34062	up	0.0280921	0.350286	263	chr17	-	53531406	53535811	intergenic
XLOC_013543	22.0669	55.3642	4.26904	5.49257	2.33516	up	0.0308002	0.360386	2312	chr20	+	46523122	46525630	intergenic
AP001597.1	6.67286	19.2959	2.82289	4.04617	2.33477	up	0.013973	0.279611	3412	chr21	+	27778261	27941571	intronic antisense
RP11-6N17.4	33.2254	93.3144	4.98928	6.21246	2.3346	up	0.0347694	0.376749	3939	chr17	-	45969219	45973158	bidirectional
G036694	12.0747	28.3596	3.30915	4.53212	2.33426	up	0.0319241	0.363983	832	chr18	+	13200660	13202208	intergenic
G043468	12.2361	31.2904	3.52762	4.75052	2.33416	up	0.00354717	0.19071	2042	chr2	+	48140443	48147584	intergenic
RP11-410K21.2	13.6904	32.6071	3.58445	4.8073	2.33407	up	0.0154754	0.28848	635	chr9	+	113361754	113367499	intergenic
G064214	12.5983	36.6383	3.74083	4.96257	2.33227	up	0.0262347	0.340486	4680	chr4	-	189087024	189094272	intergenic
G044893	10.1771	27.8171	3.36181	4.58267	2.33086	up	0.0213638	0.321016	11550	chr2	+	98019637	98036091	intergenic
G011397	6.11246	16.424	2.54924	3.76762	2.32686	up	0.000879404	0.143721	3082	chr10	+	114937184	115237980	intergenic
RP11-121P10.1	8.52467	24.7068	3.12243	4.33996	2.32548	up	0.00789086	0.236407	292	chr6	-	40469369	40470132	intron sense-overlapping
G038661	9.12284	22.6736	3.00618	4.21993	2.3194	up	0.0114577	0.262558	1900	chr19	+	3973232	3976053	intergenic
G052283	21.0053	40.8032	3.91972	5.1331	2.31881	up	0.0493537	0.42361	1616	chr21	-	40915619	40917383	intergenic
FLJ26850	18.1574	51.4242	4.27989	5.49286	2.31814	up	0.000163545	0.082576	1451	chr19	+	50553936	50570052	intron sense-overlapping
uc.278	17.1205	43.915	3.99663	5.20891	2.31704	up	0.0385338	0.392022	237	chr9	-	128646164	128646401	intronic antisense
G060139	21.8046	67.6565	4.54667	5.75864	2.31655	up	0.011427	0.262558	1277	chr4	+	13103958	13124404	intergenic
G050112	83.4252	201.312	6.2973	7.50799	2.31449	up	0.00864194	0.246046	4213	chr20	-	32442939	32451641	intergenic
G038202	28.6468	76.9117	4.83969	6.04956	2.31317	up	0.00458587	0.206432	1473	chr18	-	75017334	75018931	intergenic
MAN1B1-AS1	958.974	2080.55	9.69213	10.902	2.31313	up	0.0275995	0.346875	1872	chr9	-	139979397	139981269	exon sense-overlapping
XLOC_011167	6.94115	17.2582	2.67323	3.88272	2.31255	up	0.000905354	0.143721	3133	chr15	+	23656902	23662589	intergenic
G023330	16.3505	41.7026	3.90533	5.11313	2.30985	up	0.0367851	0.385025	1503	chr13	-	108677004	108756107	intergenic
AC005808.3	17.6674	48.5149	4.21636	5.42366	2.30905	up	6.24212e-06	0.0362449	381	chr20	+	52224892	52251129	natural antisense
G078981	5.43896	14.9004	2.4767	3.68357	2.30835	up	1.78575e-05	0.0581474	1348	chr7	+	155832391	155835028	intergenic
GSE61474_XLOC_061650	60.7492	150.714	5.84775	7.05422	2.30772	up	0.00636522	0.222056	551	chr8	-	40787364	40811002	intergenic
G030925	246.943	582.824	7.88763	9.09187	2.30416	up	0.00483874	0.207735	1158	chr16	-	48513614	48516367	intergenic
G065270	23.6352	57.4317	4.46474	5.66817	2.30287	up	0.0235436	0.332169	2138	chr5	+	33509875	33514721	intergenic
LOC101927391	222.433	498.226	7.66173	8.86478	2.30226	up	0.0380394	0.389724	2427	chr7	-	7589734	7605696	bidirectional
G043821	5.7555	17.3769	2.63842	3.84049	2.30069	up	0.00371489	0.192594	1914	chr2	-	62855852	62857766	intergenic
G073772	12.686	27.691	3.35696	4.55842	2.29972	up	0.0196452	0.311172	812	chr6	+	159883402	159884281	intergenic
RP11-336A10.2	8.71731	23.6468	3.11734	4.3179	2.29828	up	0.000889183	0.143721	736	chr10	-	5754136	5786030	intronic antisense
G078679	7.6889	21.2938	2.93267	4.13163	2.29575	up	0.0450182	0.40922	646	chr7	+	149066870	149068696	intergenic
RP1-58B11.1	71.3411	180.754	5.96789	7.16583	2.29411	up	0.0492427	0.423126	1697	chr1	+	5553037	5554734	intergenic
RP11-856F16.2	45.0466	114.75	5.42407	6.62114	2.29273	up	0.0130776	0.275376	593	chr11	-	94607216	94658686	natural antisense
G004459	22.32	57.8987	4.42207	5.61637	2.28834	up	0.0114172	0.262558	791	chr1	+	149204419	149206362	intergenic
BC107094	11.2879	25.194	3.23014	4.42279	2.28572	up	0.0112349	0.262073	482	chr5	+	96308117	96308599	intron sense-overlapping
G003349	13.1823	37.4967	3.78661	4.97909	2.28545	up	0.0021556	0.175679	3571	chr1	+	93443877	93454102	intergenic
CTC-480C2.1	5.84297	16.7834	2.6449	3.83438	2.28071	up	0.00108825	0.143721	1453	chr5	+	84959049	84960502	intergenic
LOC100996349	52.7451	124.693	5.61634	6.80525	2.2798	up	0.0077064	0.234279	503	chr19	+	22790817	22791303	intergenic
LINC01033	6.2862	16.4462	2.56657	3.74909	2.26972	up	0.0019505	0.174667	421	chr5	+	53686667	53697659	intergenic
G011986	9.3745	23.7328	3.09788	4.27819	2.26625	up	0.024215	0.334029	4473	chr10	-	133362805	133372231	intergenic
G051614	12.4653	35.5106	3.75481	4.9348	2.26575	up	0.0151478	0.286477	1909	chr21	-	17905940	17908016	intergenic
BC094873	67.1927	183.182	6.19003	7.36969	2.26523	up	0.00111428	0.143721	1215	chr9	+	132105694	132106909	intergenic
G059365	38.7413	101.668	5.30539	6.48269	2.26153	up	0.00147313	0.156949	1835	chr3	+	194015588	194017423	intergenic
XLOC_012600	8.27389	21.2481	2.91168	4.08483	2.25504	up	0.0128561	0.272738	555	chr18	+	137412	141924	intergenic
CLSTN2-AS1	54.6578	140.194	5.76492	6.9361	2.25196	up	0.0107664	0.257909	2726	chr3	-	140224459	140227631	intronic antisense
G050987	9.56825	22.1119	3.03224	4.20341	2.25195	up	0.0115382	0.262558	3095	chr20	+	54522953	54536310	intergenic
RP11-686O6.1	28.5159	72.9468	4.85519	6.02602	2.25142	up	0.0378553	0.389039	462	chr2	+	203201461	203201923	intergenic
G081603	11.6935	26.7943	3.23701	4.40713	2.25032	up	0.0450126	0.40922	1569	chr8	-	80627312	80650201	intergenic
XLOC_007860	7.07175	19.7836	2.70702	3.87385	2.24517	up	0.0438632	0.405572	653	chr9	-	131097665	131100554	intergenic
G024234	42.9937	116.635	5.49005	6.65651	2.24459	up	0.00360439	0.191569	5872	chr14	-	35815816	35823274	intergenic
RP11-1114A5.4	174.71	416.708	7.37644	8.54077	2.24128	up	0.0092135	0.246784	3018	chrX	-	135923089	135929956	intergenic
RP11-325E5.1	13.915	36.0377	3.70045	4.86444	2.24077	up	0.0352271	0.379141	743	chr15	+	49393987	49395461	intergenic
GS1-278J22.1	11.6506	28.078	3.43693	4.60091	2.24075	up	0.0105088	0.256253	366	chr7	-	53582684	53584809	intergenic
AC004463.6	39.357	104.711	5.3157	6.47922	2.24003	up	0.024879	0.335128	1445	chr22	+	19158907	19160352	intergenic
LOC101929486	10.5097	27.5661	3.3189	4.48214	2.2396	up	0.0163819	0.294677	3031	chr20	-	12845851	12933167	intergenic
TTTY1	19.0739	44.1603	4.06083	5.22358	2.23883	up	0.0386622	0.392126	950	chrY	+	6258441	6279605	intergenic
RP11-337A23.6	132.918	325.796	7.02446	8.18639	2.23756	up	0.00367323	0.19215	371	chr9	+	26801730	26805860	intergenic
LINC01287	8.37294	21.0094	2.89781	4.05969	2.23749	up	0.0134527	0.277234	1008	chr7	-	153097003	153109319	intergenic
XLOC_011406	329.123	756.658	8.23195	9.39033	2.23207	up	0.0216953	0.321926	298	chr15	-	26359033	26360792	intergenic
ODF2-AS1	5.75314	15.5181	2.53757	3.69539	2.23119	up	0.00028054	0.103426	407	chr9	-	131231235	131235291	natural antisense
XLOC_011980	47.2628	110.231	5.45318	6.61029	2.23009	up	0.00936116	0.246784	722	chr16	-	66164890	66167947	intergenic
G042244	56.9524	134.837	5.76331	6.9165	2.22404	up	0.00404445	0.198597	5277	chr2	-	7797530	7802897	intergenic
FAM74A4	8.90975	22.6782	2.97107	4.12326	2.22251	up	0.0213275	0.320905	1860	chr9	-	65487272	65494386	intergenic
CTD-2173L22.4	570.428	1388.26	9.19507	10.3463	2.22103	up	0.00145145	0.156901	3372	chr9	-	39443816	39447188	intergenic
G057584	12.4968	34.099	3.69313	4.84333	2.21945	up	0.00174267	0.167947	639	chr3	+	129667747	129669384	intergenic
G048818	9.7967	25.185	3.24764	4.39619	2.21691	up	0.0137169	0.278218	2411	chr2	+	240347496	240362853	intergenic
G082186	2134.91	4588.13	10.9129	12.0607	2.21586	up	0.021974	0.322126	754	chr8	+	101801429	101808419	intergenic
LOC400685	10.838	25.8145	3.19684	4.34445	2.21547	up	0.0413226	0.400902	2090	chr19	-	35307057	35323773	intergenic
RP11-502H18.2	8.19371	21.3012	2.89407	4.03905	2.21143	up	0.0256398	0.338927	506	chr1	-	180086274	180093025	intergenic
G062926	2950.68	6212.54	11.3265	12.4713	2.21111	up	0.0346937	0.376657	759	chr4	-	133224458	133256974	intergenic
XLOC_008667	62.9729	162.677	6.01405	7.15729	2.20877	up	0.00150123	0.157772	870	chr10	+	131910185	131919004	intergenic
WARS2-IT1	15.4691	35.8623	3.78057	4.92345	2.2082	up	0.0285946	0.351593	562	chr1	+	119590027	119605910	intronic antisense
G022516	82.1892	206.233	6.38046	7.52333	2.20819	up	0.00115955	0.143721	3924	chr13	-	73325326	73329250	natural antisense
CTD-2517M22.14	153.342	323.504	7.04207	8.18462	2.2077	up	0.0331682	0.368601	556	chr8	-	145724295	145730827	natural antisense
LINC00675	9.92281	23.6753	3.0584	4.20078	2.20744	up	0.0498656	0.425801	1551	chr17	-	10698229	10707416	intergenic
XLOC_013763	4762.09	9716.18	12.0133	13.1538	2.20455	up	0.0229235	0.328452	254	chr20	-	44543294	44544555	intergenic
RP11-145E17.2	19.6287	48.2952	4.21464	5.35489	2.20418	up	0.0359136	0.382288	743	chr9	-	137185776	137187243	intergenic
G047288	9.20012	21.8307	3.0073	4.14521	2.20063	up	0.0130916	0.275422	7351	chr2	-	188654755	188905791	intergenic
G077258	5.74622	14.3688	2.47623	3.61354	2.19971	up	0.000589292	0.135658	5227	chr7	-	100102135	100117002	intergenic
G022138	21.2463	56.6775	4.4299	5.56621	2.19817	up	0.0115498	0.262558	7213	chr13	-	54687997	54759900	intergenic
G035753	8.5389	19.5458	2.92053	4.05542	2.19602	up	0.00388503	0.194889	1795	chr17	-	73303834	73305943	intergenic
G074280	16.9448	44.0595	4.02368	5.15787	2.19496	up	0.0188278	0.309138	2639	chr7	+	1286934	1291912	intergenic
G018868	7.59986	18.3138	2.81631	3.95022	2.19452	up	0.00203531	0.174667	2392	chr12	+	67742989	67816831	intergenic
G030148	45.4442	105.309	5.38715	6.52047	2.19363	up	0.0228377	0.328321	3409	chr16	-	23205175	23208584	natural antisense
LINC00592	1409.12	3354.55	10.3976	11.5296	2.19166	up	0.0374518	0.387005	1075	chr12	+	52604713	52617597	bidirectional
RP11-245P10.4	9.10567	23.1935	3.17891	4.30989	2.19007	up	0.00232282	0.176677	283	chr1	+	228595081	228597395	natural antisense
RP11-434I12.3	176.728	417.378	7.42157	8.55066	2.18719	up	0.00472402	0.206432	599	chr8	+	74271147	74275023	intergenic
G063798	15.961	37.0593	3.81464	4.93957	2.1809	up	0.0407751	0.399596	3349	chr4	-	173897433	173902956	intronic antisense
RP11-356K23.2	2165.81	4913.07	11.0575	12.1815	2.17947	up	0.00434559	0.204123	458	chr14	+	89821403	89822915	intronic antisense
XLOC_004625	13.3349	35.3815	3.83459	4.95828	2.17903	up	1.7765e-06	0.0206305	402	chr5	+	163151151	163158626	intergenic
RP11-234B24.4	11.1504	23.5975	3.23388	4.35738	2.17875	up	0.0102346	0.253982	449	chr12	-	4915707	4917807	intronic antisense
LOC400997	43.2628	102.176	5.39275	6.51625	2.17874	up	0.0029784	0.184471	3212	chr2	-	111855917	111873165	intronic antisense
G056424	6.80514	17.2216	2.69372	3.81616	2.17715	up	0.00436144	0.204123	1707	chr3	-	80432797	80451510	intergenic
RP11-93K22.6	10.2747	26.8946	3.2894	4.41136	2.17641	up	0.028743	0.352101	466	chr3	-	129672947	129688137	intergenic
XLOC_l2_012523	15.1654	34.1233	3.77131	4.89181	2.17422	up	0.0161247	0.293077	1579	chr6	+	36641551	36643217	intergenic
G028029	42.9293	107.356	5.4347	6.55435	2.17294	up	0.00421459	0.202161	1209	chr15	+	69408788	69428604	intergenic
G025932	46.262	106.416	5.42827	6.54721	2.17188	up	0.013551	0.277234	565	chr14	-	95490731	95493916	intergenic
G006366	223.011	545.627	7.85469	8.97182	2.16915	up	7.77511e-05	0.0691195	1295	chr1	+	203481626	203501704	intergenic
AC008069.1	6.80429	17.2897	2.71012	3.82719	2.16905	up	0.00410915	0.200448	564	chr2	+	16909390	16948676	intergenic
RP11-339B21.15	600.919	1441.39	9.29096	10.4077	2.1686	up	0.000122534	0.0766759	355	chr9	-	131067439	131067794	intergenic
XLOC_l2_013861	97.3438	241.393	6.67619	7.79241	2.16779	up	0.00413221	0.200784	13025	chr7	-	63201458	63227867	intergenic
FAR2P1	206.184	528.789	7.77215	8.88771	2.16678	up	0.00382361	0.194115	4525	chr2	-	130783571	130808704	intergenic
AC092580.3	37.6191	88.2564	5.15803	6.27348	2.16663	up	0.00908179	0.246784	469	chr2	-	7811734	7812377	intergenic
uc.470	9.16078	20.6005	3.02619	4.14134	2.16618	up	0.00332454	0.187479	341	chrX	-	25401215	25401556	intergenic
KB-1958F4.2	45.2563	118.187	5.58406	6.69844	2.16502	up	0.000873149	0.143721	545	chr8	-	98145062	98145607	intronic antisense
G060628	9.2114	21.5266	3.00639	4.11725	2.15974	up	0.0249373	0.335128	1352	chr4	-	34628527	34658082	intergenic
LINGO1-AS1	6.74187	22.7339	2.98259	4.09313	2.15926	up	0.0408098	0.399648	1735	chr15	+	77934105	77941581	intronic antisense
AX795351	10.5838	22.4892	3.16418	4.27385	2.15796	up	0.0115532	0.262558	940	chr17	+	27224849	27225789	natural antisense
XLOC_011115	6.29734	15.4197	2.5696	3.67785	2.15585	up	0.00235454	0.176677	566	chr14	-	97472218	97474117	intergenic
G068057	25.0628	63.0952	4.63767	5.74409	2.15311	up	0.00946335	0.246784	5541	chr5	-	148632357	148637898	natural antisense
XLOC_006495	12.7069	28.6674	3.53225	4.63767	2.15161	up	0.0117413	0.264503	766	chr7	-	73695301	73703578	bidirectional
RP11-474I11.8	53.5659	134.554	5.75111	6.85492	2.14921	up	0.00529681	0.211381	352	chr17	-	73675553	73676047	intronic antisense
G012046	8.14125	18.2939	2.86141	3.96423	2.14774	up	0.0063553	0.222056	2711	chr10	+	134708030	134712149	intronic antisense
RP11-435O5.4	31.4276	81.7261	5.07804	6.17769	2.14303	up	0.00110385	0.143721	476	chr9	+	98276326	98276802	intronic antisense
XLOC_l2_002067	7.10098	17.3105	2.72998	3.82917	2.14235	up	0.00663225	0.224549	3723	chr10	-	95469444	95515325	intergenic
G026691	32.081	79.9611	5.04745	6.1439	2.13828	up	0.00065484	0.138266	1434	chr15	+	25841402	25845020	intergenic
G067498	8.53224	19.9043	2.94368	4.03694	2.13355	up	0.0072489	0.232753	1552	chr5	+	130544747	130575308	intergenic
G074068	18.8824	46.4145	4.25042	5.34349	2.13329	up	0.00628953	0.222056	2345	chr6	+	168617509	168621217	intergenic
G060296	7.55104	17.0737	2.76817	3.85813	2.12868	up	0.00285948	0.181947	13122	chr4	-	19822860	19837458	intergenic
G009214	7.5523	16.8696	2.78	3.86983	2.12848	up	0.00201884	0.174667	2796	chr10	-	38031906	38039660	intergenic
G048800	14.0652	37.5355	3.89259	4.98111	2.12655	up	0.00295474	0.184471	917	chr2	-	239938710	239939983	intergenic
LINC01446	30.3132	59.3282	4.62481	5.71232	2.12506	up	0.0499343	0.426231	3484	chr7	-	53723201	53879624	intergenic
RP11-270M14.4	21.1828	58.0459	4.45114	5.53852	2.12487	up	0.0260356	0.340149	358	chr14	-	76280844	76303554	intronic antisense
G067027	7.3228	16.3728	2.73047	3.8176	2.12452	up	0.00131337	0.149099	3624	chr5	+	108981327	109015397	intergenic
G037461	11.9644	28.1192	3.50824	4.59523	2.1243	up	0.00925615	0.246784	10586	chr18	-	47072018	47083797	intergenic
KIAA1653	1492.66	3405.21	10.5354	11.6217	2.12324	up	0.00714113	0.232114	5868	chr22	+	20291560	20299716	intergenic
RP11-552E20.1	25442.4	51647.7	14.4559	15.5413	2.12204	up	0.0263384	0.341371	539	chr6	-	40239304	40243976	intergenic
AX747401	18.6708	50.1472	4.35906	5.4431	2.11996	up	0.0160693	0.293077	1772	chr9	+	132098802	132100574	intergenic
G075111	11.8031	27.1085	3.4035	4.48738	2.11973	up	0.0252527	0.336315	578	chr7	+	27540328	27549135	intergenic
G015361	161.931	381.88	7.30765	8.39076	2.11859	up	0.00903085	0.246762	433	chr11	+	101682283	101682821	intergenic
Y13808	40.7436	107.61	5.43001	6.5126	2.11784	up	0.0282981	0.350475	205	chr3	+	15907723	15907924	intergenic
GS1-433O24.1	6.87536	16.5894	2.71181	3.79375	2.11689	up	0.00266888	0.177968	382	chrX	+	22716573	22787083	intergenic
G065916	7.18647	19.1604	2.7611	3.84286	2.11661	up	0.0311386	0.361713	670	chr5	+	58726089	58737831	intronic antisense
RP11-432J24.2	908.767	2051.16	9.82494	10.905	2.1142	up	0.0078425	0.235336	297	chr10	+	134232586	134234457	intergenic
G075951	6.62136	17.7322	2.80837	3.88719	2.11231	up	0.0243164	0.334221	1829	chr7	+	55053166	55068577	intergenic
G058904	12.5884	24.9665	3.34703	4.42365	2.10908	up	0.0365826	0.384472	842	chr3	-	181621734	181624875	intergenic
RP11-1391J7.1	44.905	107.001	5.50445	6.58069	2.10854	up	0.0427675	0.403301	2061	chr11	-	856879	859795	intronic antisense
G088817	355.56	753.232	8.36068	9.43692	2.10853	up	0.0151667	0.286477	1483	chrX	-	70369595	70374406	intronic antisense
G027730	38.6369	92.83	5.22117	6.29639	2.10703	up	0.0163886	0.294677	2122	chr15	+	60351031	60355072	intergenic
AC005616.2	8.59083	18.9119	2.94902	4.02341	2.10584	up	0.00334612	0.187479	579	chr19	+	29000144	29009635	intergenic
G014526	36.9863	94.1474	5.19796	6.27148	2.10456	up	0.0302396	0.357801	1399	chr11	+	70284645	70290535	intergenic
G054994	9.12611	26.2638	3.33144	4.4047	2.10418	up	0.0123201	0.269521	1201	chr3	-	24021136	24022337	natural antisense
G048222	9.8768	27.4176	3.45827	4.52841	2.09964	up	0.0407139	0.399412	489	chr2	-	223695855	223702477	intergenic
RP11-157I4.4	5.75876	15.7751	2.6863	3.75439	2.09665	up	0.00216328	0.175679	546	chr8	+	82351670	82434053	intronic antisense
G056875	6.23213	15.4515	2.53992	3.60781	2.09637	up	0.0197969	0.311309	11211	chr3	-	103982200	103994170	intergenic
XLOC_003734	241.718	581.219	7.95739	9.02383	2.09425	up	0.00402168	0.198318	2886	chr4	+	152588606	152591639	intergenic
CTC-244M17.1	9.9356	21.3259	3.0836	4.14999	2.09419	up	0.0188877	0.309138	607	chr19	+	38454492	38455430	intron sense-overlapping
AK093416	1215.08	2802.31	10.2065	11.2726	2.09373	up	0.0478283	0.418936	2012	chr4	+	129349224	129440549	intergenic
G020427	7.88131	17.6084	2.82508	3.89028	2.09246	up	0.0053972	0.212467	3495	chr12	+	122039942	122043437	intergenic
RP11-351O2.1	10.7585	22.6499	3.16259	4.22652	2.09062	up	0.0369557	0.385941	556	chr12	+	128082712	128084260	intergenic
G021789	1055.96	1944	9.77909	10.8426	2.08994	up	0.0442393	0.40686	1720	chr13	-	44862504	44879486	intergenic
CECR5-AS1	106.524	283.706	6.7551	7.81844	2.08976	up	0.0234232	0.332112	356	chr22	+	17640278	17646335	natural antisense
XLOC_007291	27.3152	64.8521	4.76402	5.82728	2.08965	up	0.0446679	0.408769	312	chr9	+	16121130	16122432	intergenic
XLOC_001242	12.0577	24.7398	3.31461	4.37773	2.08944	up	0.0364534	0.384334	244	chr1	-	229027197	229033564	intergenic
RP11-2C24.6	152.122	373.314	7.20902	8.27152	2.08855	up	0.0421893	0.402945	1704	chr16	+	30789769	30791473	natural antisense
G051607	147.179	331.588	7.14207	8.20448	2.08842	up	0.0195345	0.311172	2611	chr21	+	17300544	17346860	intergenic
G055283	10.9538	21.6344	3.14916	4.21056	2.08696	up	0.0347104	0.376657	983	chr3	+	36812984	36814356	intergenic
CTD-2132N18.4	254.704	579.243	8.01588	9.07714	2.08675	up	0.0107664	0.257909	503	chr17	-	40190249	40190752	intron sense-overlapping
G085488	444.149	946.763	8.67377	9.73359	2.08467	up	0.0350587	0.377894	2088	chr9	-	91136113	91139532	intergenic
LINC01071	406.6	960.672	8.59439	9.65264	2.08241	up	0.0382073	0.390441	628	chr13	-	44978490	44980120	intergenic
G084056	20.2657	46.2995	4.28195	5.3387	2.08024	up	0.00685023	0.228269	1231	chr9	-	21050204	21054694	intergenic
G043358	7.5587	20.3346	2.97704	4.03117	2.07646	up	0.0179633	0.303648	1068	chr2	-	45197363	45198522	intergenic
G090271	19.8387	50.1622	4.28465	5.33808	2.07545	up	0.0269637	0.342592	2958	chrX	+	139612575	139615649	intergenic
G090341	10.081	22.8963	3.2638	4.31712	2.07531	up	0.00260924	0.176925	407	chrX	+	144925217	144957166	intergenic
RP11-941H19.3	226.974	499.094	7.74434	8.7976	2.07522	up	0.0159353	0.292478	444	chr8	+	81178388	81252075	intergenic
RP11-99A1.2	7.67804	18.2096	2.80045	3.85134	2.0718	up	0.0196244	0.311172	1100	chr18	+	52546687	52548040	intron sense-overlapping
SNAP47-AS1	180.123	371.474	7.32732	8.37802	2.07153	up	0.0497039	0.425202	1708	chr1	-	227931531	227934892	intronic antisense
G090084	11.5486	25.9668	3.4375	4.48723	2.07015	up	0.00847231	0.243537	1063	chrX	+	132550895	132558482	intergenic
G076659	8.62662	18.6692	2.95559	4.00515	2.06989	up	0.00510737	0.20906	1083	chr7	+	77295144	77312692	intergenic
G010697	34.6489	75.2767	4.97149	6.01797	2.06549	up	0.0423325	0.402945	710	chr10	+	92693531	92700008	intergenic
G050755	8.23245	19.435	2.90203	3.94415	2.05925	up	0.030102	0.357318	3257	chr20	+	48355279	48378366	intergenic
AC007193.10	12.9482	29.6549	3.58965	4.63117	2.05839	up	0.0169399	0.296808	472	chr19	-	46823453	46843261	natural antisense
XLOC_000111	10.2955	20.9228	3.11639	4.15749	2.05781	up	0.0185646	0.307518	1166	chr1	+	29459861	29461446	intergenic
XLOC_014103	725.998	1659.56	9.47198	10.5129	2.05752	up	0.0467979	0.415368	1025	chr21	-	44808522	44809763	intergenic
G002597	18.5863	44.6319	4.20553	5.24402	2.05408	up	0.0174589	0.299705	5862	chr1	+	62693001	62698863	intergenic
G031123	18.5161	43.8321	4.21534	5.25261	2.05233	up	0.00133536	0.149099	1590	chr16	-	54205138	54209686	intergenic
G000566	7.0579	16.0458	2.73029	3.76674	2.05116	up	0.00382724	0.194115	483	chr1	-	11556000	11558884	intronic antisense
G063300	5.54118	13.369	2.49308	3.52829	2.04941	up	1.72796e-06	0.0206305	4173	chr4	+	148477085	148485309	intergenic
RP1-239B22.5	12.9991	28.8795	3.56789	4.60278	2.04895	up	0.0312735	0.361984	2883	chr11	+	17402195	17405078	intergenic
LINC01040	33.6616	77.0647	5.06938	6.10385	2.04836	up	0.00200533	0.174667	674	chr13	-	90129860	90152763	intergenic
AK097910	20.8389	54.3627	4.50447	5.53801	2.04703	up	0.0303552	0.358429	2127	chr7	-	130007189	130009387	natural antisense
G043373	232.388	454.645	7.68322	8.71636	2.04647	up	0.0308268	0.360515	3203	chr2	-	45611569	45614772	intergenic
G043723	8.03375	17.4685	2.86339	3.89575	2.04537	up	0.00281416	0.180887	19218	chr2	-	60556439	60619956	intergenic
RP11-160E2.21	27.5714	66.6918	4.84552	5.87738	2.04465	up	0.0026216	0.176925	191	chr17	+	19053591	19054599	intron sense-overlapping
RP11-501C14.5	126.173	259.85	6.85516	7.8848	2.04151	up	0.0206939	0.317461	428	chr17	-	47072627	47074854	natural antisense
G081238	11.6056	30.7527	3.58441	4.61401	2.04146	up	0.0343554	0.375324	1722	chr8	+	67307784	67309506	intergenic
PLA2G4E-AS1	7.19867	16.2561	2.75642	3.78507	2.04011	up	0.00117668	0.14384	2499	chr15	+	42264960	42291292	natural antisense
LOC101927795	37.1757	88.604	5.20602	6.23032	2.03398	up	0.0109429	0.257909	911	chr2	-	201645217	201676893	natural antisense
G060431	9.18188	18.9012	2.94481	3.96898	2.03379	up	0.0444891	0.407962	8549	chr4	-	26010686	26022042	intergenic
AC099684.1	313.194	681.742	8.29186	9.31546	2.033	up	0.000886888	0.143721	539	chr17	+	1921009	1922396	intronic antisense
GSE61474_XLOC_016705	35.8092	86.0253	5.15105	6.17355	2.03145	up	0.0249048	0.335128	452	chr13	+	93685127	93696127	intergenic
G070267	12.1728	27.4786	3.51363	4.53533	2.03031	up	0.0250343	0.335128	6110	chr6	-	30761083	30815940	intergenic
G078398	10.2696	22.341	3.1388	4.16008	2.02973	up	0.0490796	0.422663	1697	chr7	+	139930667	139958146	intergenic
RP11-640A1.3	29.602	72.5598	4.964	5.98502	2.02935	up	0.000409919	0.113342	324	chr18	-	60040126	60045363	intronic antisense
G015672	8.82527	22.4278	3.11383	4.13392	2.02804	up	0.0381923	0.390441	4760	chr11	+	113551897	113557199	intergenic
G044909	8.12658	20.4248	3.06949	4.0879	2.02568	up	0.0107189	0.257909	1268	chr2	-	98360055	98370381	intergenic
G000704	19826.5	42088.4	14.2396	15.2571	2.0245	up	0.00249455	0.176677	1242	chr1	-	15414567	15417032	intronic antisense
RP11-879F14.3	55.3092	127.533	5.8368	6.85277	2.02226	up	0.0100378	0.253241	604	chr18	-	59238580	59246689	intergenic
LINC01158	74.9761	171.979	6.24669	7.25609	2.01308	up	0.0042387	0.202278	608	chr2	-	105424029	105469641	bidirectional
uc.256	9.56089	24.7175	3.33514	4.34373	2.01194	up	0.00539667	0.212467	206	chr9	+	23692233	23692439	natural antisense
G064909	58.429	135.499	5.90136	6.90963	2.01149	up	0.00200437	0.174667	803	chr5	+	18653776	18769227	intergenic
AC006273.5	65.0958	164.694	6.13401	7.14219	2.01137	up	0.0165436	0.295281	829	chr19	+	782795	785080	intergenic
G068885	6.60844	16.2356	2.80173	3.8083	2.00912	up	0.00386339	0.194644	1241	chr5	+	177234665	177260341	intergenic
RBMS3-AS3	22.7552	55.2275	4.59261	5.59865	2.00839	up	0.00157827	0.160511	880	chr3	-	29305684	29322430	bidirectional
XLOC_008102	80.9382	164.795	6.22086	7.22645	2.00776	up	0.0207804	0.317908	215	chrX	-	2737205	2742169	intergenic
XLOC_011468	12.1633	25.631	3.44919	4.45365	2.0062	up	0.0200228	0.312362	391	chr15	-	47104361	47106170	intergenic
BC034319	38.3476	98.7898	5.27628	6.28069	2.00612	up	0.0429446	0.403301	838	chr8	+	32785487	32902373	intergenic
RP11-217C7.1	6.54145	15.7546	2.75602	3.75961	2.00499	up	0.00133207	0.149099	934	chr4	-	167309852	167447271	intergenic
G004198	5.50518	14.4387	2.58336	3.58669	2.00462	up	0.00227018	0.176677	1527	chr1	-	121206306	121208361	intergenic
G043488	19.7302	49.4745	4.3905	5.39342	2.00406	up	0.00525086	0.210747	2231	chr2	-	48742451	48744836	natural antisense
G021420	27.0573	63.4224	4.78515	5.78578	2.00086	up	0.00325181	0.186485	1915	chr13	-	31374084	31376389	intergenic
G083088	133.757	13.9263	6.13697	3.4593	0.156293	down	0.0249244	0.335128	708	chr8	-	134675998	134695538	intergenic
LINC00501	66.2254	17.4891	5.81132	3.43205	0.192207	down	0.0199018	0.31149	2063	chr3	+	177012229	177041223	intergenic
G045291	75.0379	13.7587	5.49933	3.26866	0.213061	down	0.0395703	0.395805	1909	chr2	-	109742253	109745759	bidirectional
LINC01510	43.0463	14.0063	5.48647	3.37637	0.23163	down	0.00229457	0.176677	1369	chr7	-	116203647	116254874	intergenic
RP11-1399P15.1	197.463	79.3491	7.69029	5.81957	0.273437	down	0.0214168	0.321542	540	chr2	-	87777013	87777553	intergenic
RP11-150O12.1	33.169	11.9638	5.09126	3.28759	0.286446	down	0.000781865	0.143721	1093	chr8	-	37278858	37351431	intergenic
LRRC74B	31.3545	13.4994	5.00488	3.23054	0.292328	down	0.0107234	0.257909	4803	chr22	+	21400248	21418457	exon sense-overlapping
RP11-567G11.1	45.9079	16.8331	5.49693	3.72339	0.292488	down	0.0128773	0.272738	246	chr3	+	187166632	187167238	intergenic
G016402	31.0691	12.7075	4.95298	3.22101	0.30104	down	0.00726135	0.232753	2505	chr11	-	134124029	134126534	natural antisense
G043293	46.2058	16.2333	5.35248	3.62826	0.302662	down	0.0190719	0.309549	5761	chr2	-	43287765	43295295	intergenic
RP11-662J14.1	27.0684	10.5566	4.6247	2.92987	0.308892	down	0.0231646	0.330886	453	chr14	+	40855455	40855998	intergenic
GK-AS1	33.8178	10.4565	4.84564	3.15104	0.30894	down	0.00866097	0.246046	651	chrX	-	30718114	30742291	natural antisense
AC093609.1	33.9911	13.141	5.10696	3.44548	0.316114	down	0.00189061	0.174667	952	chr2	-	43324883	43329829	intergenic
G002475	20.1603	7.70142	4.40097	2.75275	0.319033	down	0.00791471	0.236586	765	chr1	-	56756550	56768730	intergenic
G014879	430.047	161.501	8.69769	7.05129	0.319435	down	0.0103157	0.254732	990	chr11	+	78007882	78030513	intronic antisense
G067215	43.0035	21.6431	5.49203	3.84822	0.320009	down	0.0165766	0.295281	2384	chr5	+	116556712	116636551	intergenic
PACERR	41.3425	15.5682	5.38665	3.75394	0.322482	down	0.000742934	0.141869	793	chr1	+	186649785	186650578	bidirectional
LINC00426	32.8723	13.9117	5.15386	3.5319	0.324893	down	0.00034984	0.111261	1589	chr13	-	30914406	30948036	intergenic
G066679	18.5165	6.78659	4.22118	2.63475	0.332994	down	0.0123436	0.269521	4433	chr5	+	90675893	91021218	intronic antisense
RP11-10J21.4	73.4012	24.2146	5.9139	4.35348	0.339052	down	0.0188465	0.309138	397	chr8	-	142262384	142263391	intron sense-overlapping
GK-IT1	87.3127	32.0267	6.32028	4.76031	0.339159	down	0.00559711	0.215745	397	chrX	+	30689751	30690283	intron sense-overlapping
MT1L	663.377	238.841	9.24723	7.69063	0.339953	down	0.003453	0.189597	443	chr16	+	56651372	56652730	intergenic
Z69666.2	29.3941	10.9331	4.66177	3.10773	0.340555	down	0.0257491	0.338927	801	chr16	+	175735	177218	intronic antisense
RP11-292F9.2	29.6995	15.8413	5.02288	3.47171	0.341233	down	0.0305418	0.359171	528	chr9	-	46359241	46380257	intergenic
G015966	26.806	8.91063	4.4364	2.89267	0.342998	down	0.0284682	0.351143	4779	chr11	+	121780928	121785910	intergenic
MSC-AS1	41.4214	16.805	5.29416	3.75165	0.343287	down	0.00546801	0.213195	4207	chr8	+	72756350	72968547	natural antisense
RP11-302L19.3	16.6331	7.25405	4.21303	2.67351	0.343998	down	0.000347567	0.111261	980	chr6	+	170493904	170494884	intergenic
LINC00578	17.0407	7.39976	4.24148	2.70246	0.34412	down	0.000329039	0.111218	1222	chr3	+	177159708	177470492	intergenic
G072095	26.6902	10.1129	4.57775	3.05835	0.348832	down	0.0324542	0.366954	1378	chr6	-	93517606	93536554	intergenic
G037800	24.5016	11.7843	4.69657	3.18221	0.350051	down	0.00469298	0.206432	4153	chr18	+	60281557	60296864	intergenic
G021750	22.0086	9.66663	4.4993	3.00335	0.354547	down	0.00498427	0.20906	2276	chr13	+	43397234	43399510	intergenic
G006225	24.9944	11.0103	4.58374	3.1016	0.357956	down	0.0189092	0.309138	1047	chr1	+	200380867	200452674	intergenic
AC003104.1	36.6297	14.6476	5.10196	3.63072	0.360672	down	0.0117349	0.264503	679	chr17	-	40423351	40424701	intron sense-overlapping
AC116035.1	62.7292	26.6955	5.99289	4.52717	0.362053	down	0.000358569	0.111261	436	chr3	+	30566236	30568677	intergenic
CTC-465D4.1	109.958	61.4452	6.81452	5.35644	0.363977	down	0.0271896	0.343957	633	chr12	-	20273913	20282747	intergenic
RP11-143K11.1	31.9562	14.8285	5.03874	3.58214	0.364353	down	0.00304862	0.185019	1151	chr17	+	71171621	71172772	intergenic
G038241	362.216	166.352	8.39969	6.98051	0.373924	down	0.0281551	0.350286	721	chr18	-	76067740	76069370	intergenic
G002410	46.5913	26.4146	5.57326	4.15717	0.374727	down	0.0310721	0.361713	3347	chr1	-	54597125	54600472	intergenic
STT3A-AS1	25.3474	13.6821	4.65511	3.24939	0.377428	down	0.0278287	0.3486	429	chr11	-	125440179	125462463	intronic antisense
KIRREL-IT1	25.3097	12.9567	4.81445	3.40992	0.37774	down	0.000399705	0.111851	587	chr1	+	157995339	158000956	intron sense-overlapping
mir-223	688.381	246.885	9.0621	7.66654	0.380097	down	0.0432794	0.404087	1815	chrX	+	65235302	65240264	intergenic
uc.180	21.1995	9.17017	4.29728	2.90552	0.381101	down	0.0433741	0.404087	225	chr5	+	170628488	170628713	intron sense-overlapping
AC131056.3	18.9077	10.3597	4.37723	2.98673	0.381431	down	0.00974281	0.25115	486	chr17	+	34510840	34523855	intronic antisense
LOC101928674	125.779	53.9662	6.90395	5.51846	0.382759	down	0.0170346	0.296808	573	chr17	+	76357082	76361012	bidirectional
G037383	87.2888	49.3946	6.48233	5.10023	0.38366	down	0.0389276	0.393272	1551	chr18	+	44340460	44342011	intergenic
LOC100129617	357.469	132.001	8.22721	6.8462	0.38395	down	0.0268003	0.341825	1926	chr16	+	81698958	81700879	intron sense-overlapping
GSE61474_XLOC_016271	30.1454	15.2205	5.02664	3.65787	0.38722	down	0.000678127	0.139615	640	chr13	+	32870858	32873037	intergenic
LINC01020	23.5559	13.3188	4.69415	3.32932	0.38828	down	0.00828254	0.241671	1763	chr5	+	5034471	5070115	intergenic
G043856	44.5056	23.5769	5.50113	4.13731	0.388552	down	0.024174	0.334029	25425	chr2	+	64323403	64348828	natural antisense
G006456	27.7533	12.3672	4.73067	3.3703	0.389483	down	0.00474617	0.206432	25039	chr1	+	205403543	205440340	natural antisense
LOC101927701	78.5911	33.3525	6.19023	4.83848	0.391817	down	0.0386814	0.392149	740	chr2	-	68023185	68052694	intergenic
G073551	24.5997	11.4023	4.62487	3.27633	0.392689	down	0.00666537	0.224688	2696	chr6	-	152132347	152135689	intronic antisense
LINC00575	28.3801	17.6385	4.93551	3.58866	0.39315	down	0.0286024	0.351593	910	chr4	-	83534265	83542590	intergenic
G037029	30.5253	18.0909	5.04523	3.69881	0.393267	down	0.0184202	0.307126	3575	chr18	+	28080247	28135572	intergenic
G034375	23.4616	13.1644	4.67067	3.33316	0.395703	down	0.0112256	0.262073	1234	chr17	-	40924056	40925370	bidirectional
G056380	138.418	70.7489	7.03073	5.69515	0.396234	down	0.0389644	0.393302	2290	chr3	+	77788808	77791962	intergenic
G046492	28.0748	15.2132	4.94551	3.6112	0.396584	down	0.00222955	0.176677	4539	chr2	-	155528614	155535424	intergenic
ERICH1-AS1	55.0554	31.8223	5.92009	4.59132	0.398107	down	0.012239	0.269521	872	chr8	+	687604	1087777	intergenic
RP11-326C3.15	516.242	209.102	8.89357	7.57101	0.399827	down	0.00889695	0.246448	497	chr11	+	333191	333688	intergenic
uc.76	62.2329	25.4842	5.73393	4.41339	0.400386	down	0.0309773	0.361184	335	chr2	-	145161132	145161467	intron sense-overlapping
G077549	14.7727	8.25292	4.05452	2.74711	0.404048	down	0.0196056	0.311172	1648	chr7	-	108465317	108467101	intergenic
G019482	49.53	27.0974	5.72827	4.42545	0.405333	down	0.00491988	0.20812	6533	chr12	+	92684280	92791174	intergenic
RP11-252M18.3	26.4835	16.3428	4.81209	3.52067	0.408549	down	0.0299138	0.356848	243	chr9	+	3875583	3878809	intronic antisense
CTD-2127H9.1	304.409	139.413	8.22958	6.94856	0.411504	down	0.00560122	0.215745	837	chr5	-	38843364	38845931	bidirectional
G053269	1061.16	563.802	10.095	8.81471	0.411718	down	0.0121276	0.268518	5329	chr22	+	27533098	27559048	intergenic
G046347	18.7052	10.4259	4.29985	3.03635	0.416532	down	0.0125755	0.27065	510	chr2	-	149296455	149297875	intergenic
LOC283194	26.5376	15.4428	4.87341	3.62034	0.419557	down	0.00735341	0.232753	2603	chr11	-	58701115	58825925	intronic antisense
RP11-372M18.2	42.5554	25.088	5.51835	4.26718	0.420106	down	0.00935891	0.246784	727	chr1	+	209541006	209553035	intergenic
MT1IP	376.373	140.068	8.24608	6.99617	0.420474	down	0.0304834	0.359171	357	chr16	+	56710027	56711789	intergenic
XLOC_013983	20.1413	9.22399	4.21202	2.98065	0.425912	down	0.0257491	0.338927	241	chr21	+	46767516	46773433	intergenic
RP11-384O8.1	192.2	103.792	7.51636	6.28501	0.425917	down	0.0358477	0.382063	1412	chr2	-	223181960	223183372	intergenic
GCOM1	17.3136	9.60983	4.28253	3.05582	0.427289	down	0.00110077	0.143721	5441	chr15	+	57884101	58009755	exon sense-overlapping
G034301	17.7826	9.90428	4.25407	3.02831	0.427572	down	0.00415095	0.200854	2991	chr17	+	39805676	39808835	intronic antisense
LOC100130452	17.4002	8.69717	4.13896	2.91407	0.42783	down	0.00534645	0.212268	512	chr2	-	197565358	197577736	natural antisense
LINC-PINT	693.96	303.546	9.35476	8.13158	0.428337	down	0.00674077	0.225592	3268	chr7	-	130628918	130794675	bidirectional
SMAD9-AS1	56.9908	29.0667	5.88276	4.66294	0.429338	down	0.00163776	0.163137	504	chr13	-	37423502	37424183	intron sense-overlapping
G078197	53.3993	33.854	5.83461	4.62278	0.431719	down	0.0293881	0.35371	1390	chr7	+	132049665	132051055	intronic antisense
RP11-1260E13.1	190.108	88.4185	7.49862	6.2908	0.432924	down	0.0121393	0.268521	411	chr17	+	171182	172244	natural antisense
G062379	36.0173	22.2691	5.24168	4.03659	0.433744	down	0.0204136	0.315873	833	chr4	+	109184510	109254162	intergenic
XLOC_006156	248.059	136.609	8.02941	6.83602	0.437275	down	0.0200685	0.312617	770	chr7	+	79327349	79328605	intergenic
G047917	29.6762	18.4683	5.01932	3.82833	0.438004	down	0.0116549	0.263182	1326	chr2	-	213445560	213802489	intergenic
RP11-24J19.1	42.5368	22.8346	5.47599	4.28742	0.438736	down	0.00250691	0.176677	539	chr15	-	92706027	92715666	natural antisense
G056273	38.5412	24.5794	5.36178	4.17695	0.439876	down	0.0271171	0.34359	866	chr3	+	73126929	73139649	intergenic
G089447	53.7274	33.6193	5.86581	4.68261	0.440374	down	0.0211044	0.319733	978	chrX	+	102465440	102468959	intergenic
G074892	371.865	216.443	8.60286	7.43209	0.444183	down	0.0134503	0.277234	2007	chr7	+	22005181	22008194	intergenic
RP11-702F3.1	31.0306	16.7734	4.9859	3.81646	0.444597	down	0.0221661	0.323182	605	chr11	+	46138128	46138869	intronic antisense
G011865	131.044	62.635	6.95053	5.78519	0.445858	down	0.0144812	0.283736	2772	chr10	+	129733128	129737103	intron sense-overlapping
XLOC_005901	87.4405	43.1227	6.28702	5.12349	0.446417	down	0.03463	0.376657	741	chr6	-	160060338	160061133	intergenic
G089075	21.3026	10.7141	4.34091	3.17824	0.446683	down	0.0215453	0.321664	743	chrX	+	80732485	80751496	intergenic
SNHG1	50.1792	28.546	5.77703	4.6215	0.448902	down	0.00202641	0.174667	1134	chr11	-	62619459	62623360	bidirectional
RP3-510L9.1	55.7656	34.3161	5.82897	4.67366	0.448968	down	0.0301995	0.357801	704	chr6	+	11173684	11259332	natural antisense
RP11-507B12.1	16.9403	7.71996	3.88641	2.73197	0.449242	down	0.0488062	0.421716	395	chr15	-	61931573	62007370	intergenic
LINC01093	55.8391	29.5486	5.78331	4.63004	0.449604	down	0.00722657	0.232753	1516	chr4	-	185814153	185820615	intergenic
AC079807.4	59.0879	40.652	5.99078	4.83754	0.449613	down	0.0468869	0.415368	1808	chr2	-	48168834	48468122	intergenic
uc.17	27.7557	18.5983	4.94804	3.80592	0.453092	down	0.0281072	0.350286	237	chr1	+	38802150	38802387	intergenic
GRK5-IT1	47.9367	29.1914	5.6628	4.52095	0.453178	down	0.0154054	0.288232	400	chr10	+	120968042	120971272	intron sense-overlapping
RP4-575N6.5	46.81	26.0862	5.56858	4.42817	0.453628	down	0.00347838	0.189737	592	chr1	+	101708713	101709305	intergenic
G071675	21.7633	13.4684	4.46612	3.32589	0.453686	down	0.0419961	0.402945	2929	chr6	+	75994645	76049677	intronic antisense
LOC100128076	50.6845	31.4732	5.79202	4.65255	0.453926	down	0.0131665	0.276376	2012	chr9	+	94895115	94900911	intergenic
G008385	48.0638	28.5719	5.56104	4.42256	0.454238	down	0.0373617	0.387005	27927	chr10	+	8768317	8957034	intergenic
XLOC_000781	14.0188	8.37425	3.99528	2.85728	0.454389	down	0.00491073	0.20812	305	chr1	-	35081179	35083207	intergenic
XLOC_007004	25.8199	14.8318	4.61307	3.47733	0.455102	down	0.0463918	0.414707	788	chr8	-	10436254	10438247	intergenic
XLOC_002461	19.1161	10.5804	4.26027	3.12513	0.45529	down	0.0343248	0.375324	791	chr2	-	201979496	201980387	bidirectional
AK091275	13.9805	7.86755	3.87755	2.74306	0.455496	down	0.00743861	0.233157	2908	chr11	-	121318039	121323722	intronic antisense
LINC00398	17.1912	9.49592	4.1634	3.0322	0.456536	down	0.000534667	0.132507	906	chr13	+	31377342	31384782	intergenic
G019487	60.1175	40.5763	6.00155	4.88045	0.459741	down	0.0426381	0.403301	7302	chr12	+	92860035	92901851	intergenic
LINC-PINT	1143.34	543.016	10.1048	8.98787	0.46109	down	0.00843777	0.242845	3144	chr7	-	130628918	130794675	bidirectional
RP11-231L11.3	78.689	42.4345	6.33954	5.22346	0.461345	down	0.00555581	0.214707	393	chr3	+	140691585	140692097	intron sense-overlapping
PRICKLE2-AS1	114.606	62.1368	6.82528	5.71115	0.46197	down	0.00731243	0.232753	6521	chr3	+	64053639	64088807	natural antisense
G051876	19.3306	9.37548	4.11768	3.00373	0.462027	down	0.0318383	0.363737	1802	chr21	-	28077213	28088920	intergenic
CTA-268H5.12	118.066	64.0478	6.91414	5.80493	0.463548	down	0.0126661	0.270945	321	chr22	+	45574870	45575191	intron sense-overlapping
G023403	13.6008	7.94097	3.91456	2.80667	0.463973	down	0.0014291	0.155832	7972	chr13	-	111219539	111228216	intergenic
G064794	53.2438	23.9822	5.42497	4.31832	0.464371	down	0.0486797	0.421396	14018	chr5	-	14537217	14573083	intergenic
G063985	157.711	93.9063	7.2853	6.18151	0.465294	down	0.0308935	0.360765	2956	chr4	+	183795330	183798409	intergenic
AC006277.2	70.2912	44.3866	6.17041	5.06881	0.466	down	0.03146	0.36239	776	chr19	-	2915143	2926805	natural antisense
RP11-127L20.5	21.7009	12.585	4.52231	3.42277	0.466665	down	0.000190056	0.0848892	244	chr10	+	106071898	106073639	natural antisense
G043750	18.7958	11.0264	4.22506	3.13227	0.468855	down	0.0145294	0.283736	1561	chr2	+	61167489	61169285	natural antisense
RP11-384L8.1	18.1982	10.1686	4.17654	3.0859	0.469554	down	0.0138911	0.279527	1891	chr3	-	32278179	32280070	bidirectional
G076694	27.4189	17.477	4.87536	3.78559	0.469835	down	0.0445872	0.408353	1131	chr7	+	79135691	79300678	intergenic
RPL34-AS1	58.3358	39.4103	5.94594	4.8571	0.470139	down	0.0345863	0.376606	3773	chr4	-	109459345	109541613	bidirectional
G025230	18.2224	10.1959	4.19668	3.11094	0.47115	down	0.0234584	0.332112	1555	chr14	-	71706100	71707946	intergenic
XLOC_009974	19.2267	11.9516	4.37232	3.28949	0.4721	down	0.0150009	0.285937	2037	chr12	-	1762423	1778165	intergenic
SNRNP27	3895.68	2058.37	11.9865	10.9053	0.472648	down	8.41094e-05	0.0691195	1366	chr2	+	70121074	70132368	intronic antisense
LOC101928674	121.954	62.8535	6.87422	5.79361	0.472827	down	0.0268709	0.342209	780	chr17	+	76356528	76369990	bidirectional
RP11-213H15.1	61.9879	37.4559	5.98172	4.90556	0.474289	down	0.0209192	0.318813	1046	chr5	-	90575913	90576959	intergenic
XLOC_007604	124.876	77.8521	7.06072	5.98518	0.474495	down	0.00861757	0.245886	398	chr9	+	138023132	138027186	intergenic
G025055	32.0422	20.3521	5.10921	4.03416	0.474654	down	0.00620794	0.222056	30602	chr14	+	66279838	66310846	intergenic
RP11-492I21.1	20.4934	12.6661	4.37735	3.3023	0.474655	down	0.0400328	0.397401	629	chr1	+	175986412	175987896	intronic antisense
CFAP221	153.304	95.4846	7.29316	6.21934	0.475058	down	0.0376047	0.387492	2999	chr2	+	120302007	120414237	exon sense-overlapping
G061826	20.9629	13.2644	4.5567	3.48303	0.475108	down	0.00645345	0.222056	2415	chr4	-	81102420	81104835	bidirectional
G011844	59.1324	30.5709	5.80342	4.73184	0.475797	down	0.0121109	0.268403	2833	chr10	-	129142815	129153090	natural antisense
G071640	14.8737	8.88109	4.00504	2.93572	0.476545	down	0.0122047	0.269521	1626	chr6	+	74165652	74170110	intergenic
RP11-358B23.5	47.2667	24.2528	5.43716	4.36793	0.476573	down	0.0239889	0.334029	496	chr17	+	40420604	40421825	intronic antisense
CADM3-AS1	52.7944	32.796	5.77981	4.71212	0.477085	down	0.01017	0.253714	3294	chr1	-	159165774	159172212	natural antisense
G034194	14.5848	8.38277	3.89714	2.83284	0.478205	down	0.0175273	0.300249	1000	chr17	+	38665967	38669042	intergenic
G049376	403.081	238.155	8.66201	7.60029	0.479059	down	0.0275398	0.346688	1698	chr20	+	11076455	11107078	intergenic
G046324	16.6554	11.1532	4.13972	3.0788	0.479327	down	0.0403691	0.398445	667	chr2	-	147696262	147935056	intergenic
LINC00598	59.6191	39.4466	5.93742	4.87738	0.479618	down	0.0446221	0.408511	3834	chr13	-	40921270	41055143	intergenic
RP11-439C8.1	19.2218	10.2915	4.18947	3.13315	0.480857	down	0.00987169	0.253068	351	chr3	-	154544804	154578806	intergenic
XLOC_011989	15.2317	8.95737	3.96743	2.91369	0.481716	down	0.0202659	0.314426	2059	chr16	-	66931239	66934538	intergenic
uc.326	31.1566	19.2632	5.07617	4.02504	0.482589	down	0.00803641	0.238383	315	chr11	+	31785679	31785994	intron sense-overlapping
LINC00973	32.9385	20.6702	5.08338	4.03484	0.483455	down	0.0292522	0.353308	962	chr3	+	98699901	98701940	intergenic
AC091633.3	15.4609	8.99424	3.97403	2.92926	0.48472	down	0.0194836	0.311172	810	chr3	+	195273221	195277400	intergenic
uc.172	26.6482	17.0717	4.84976	3.81499	0.488096	down	0.0011415	0.143721	218	chr5	-	93650718	93650936	intron sense-overlapping
uc.269	17.845	11.1564	4.28781	3.25569	0.488989	down	0.000735448	0.141869	217	chr9	-	126537936	126538153	intron sense-overlapping
RP11-488L18.8	59.3194	40.1767	5.99779	4.96627	0.489192	down	0.0227303	0.327503	706	chr1	-	247373992	247405125	intergenic
G069663	80.3177	53.1517	6.36295	5.33335	0.489847	down	0.0394522	0.395653	1767	chr6	+	16904635	16906402	intergenic
DPY19L2P4	20.0385	13.7887	4.45882	3.43491	0.491782	down	0.0218745	0.322126	2018	chr7	+	89748713	89754914	intergenic
G062454	14.7073	9.12008	3.92873	2.90559	0.492045	down	0.0181836	0.304933	7977	chr4	-	111474625	111482602	natural antisense
RP11-577G20.2	14.408	10.0438	3.99022	2.9676	0.492224	down	0.0317108	0.363173	420	chr4	-	59428329	59431287	intergenic
G022151	19.9707	11.3826	4.29803	3.27905	0.493465	down	0.00881475	0.24629	555	chr13	-	55102155	55110471	intergenic
RP11-15B24.1	23.883	16.9175	4.69953	3.68192	0.493935	down	0.0238642	0.334029	455	chr9	+	85020102	85021154	intergenic
G070546	68.2048	44.2481	6.12912	5.11241	0.494242	down	0.0358116	0.381892	6358	chr6	-	34141700	34150634	intergenic
MIPEPP3	162.653	99.7491	7.43817	6.42148	0.494247	down	0.00739445	0.232927	740	chr13	+	21872263	21967061	natural antisense
CFAP221	309.119	196.172	8.31215	7.29633	0.494547	down	0.0365691	0.384472	2184	chr2	+	120302007	120388662	exon sense-overlapping
G038718	24.2439	14.4135	4.5366	3.521	0.494621	down	0.0384351	0.391696	1786	chr19	+	4722815	4726775	natural antisense
RP11-843P14.2	21.7169	14.5139	4.55861	3.54942	0.496825	down	0.0102212	0.253982	504	chr5	+	175774943	175780587	natural antisense
G086260	63.5313	36.5935	5.99037	4.9823	0.497213	down	0.00762471	0.233877	11917	chr9	+	114619194	114647208	intergenic
LOC101928075	20.5252	13.7664	4.49716	3.48911	0.497217	down	0.0208872	0.318743	2941	chr14	-	71075514	71108015	bidirectional
XLOC_012610	36.6879	26.6222	5.34499	4.34001	0.498279	down	0.0190036	0.309434	269	chr18	+	2636525	2637206	intergenic
G074374	15.9322	8.8166	3.86842	2.86811	0.499892	down	0.0469876	0.415651	1183	chr7	-	2931407	2934890	intergenic
G045280	37.0696	24.7273	5.32364	4.32346	0.499936	down	0.0108933	0.257909	1350	chr2	-	109611534	109613770	intergenic
G054464	27.5766	17.0474	4.86596	3.86594	0.499994	down	0.0138221	0.278908	1549	chr3	+	5094854	5102523	intergenic
