# Supplementary material for: LncRNA and transcriptomic analysis of fetal membrane reveal potential targets involved in oligohydramnios
Source: BMC Med Genomics. 2020 Sep 18;13:137. doi: 10.1186/s12920-020-00792-z (PMC7501699; doi:10.1186/s12920-020-00792-z)
Supplement: Supplementary file 3 — Additional file 3: Table S2. Differentially expressed mRNAs between group-normal amount of amniotic fluid pregnant women (Normal) and the group-oligohydramnios pregnant women (OP). [file 12920_2020_792_MOESM3_ESM.xls]

## Sheet: mRNA
Supplemental Table 2. Differentially expressed mRNAs between group-normal amount of amniotic fluid pregnant women (Normal) and the group-oligohydramnios pregnant women (OP).
Gene Symbol	group-Normal (raw)	group-OP (raw)	group-Normal (normalized)	group-OP (normalized)	Fold Change	Regulation	P-value	FDR	RNA length	Chrom	Strand	txStart	txEnd
CTAG2	16.4882	448.968	4.18034	7.69874	11.459	up	0.00414342	0.107556	773	chrX	-	153880245	153881853
NPPB	411.456	4899.48	8.42358	11.8004	10.3881	up	0.00227152	0.0857372	708	chr1	-	11917520	11918992
BAGE4	27.4839	253.45	3.70878	7.03175	10.0072	up	0.0496761	0.294313	1840	chr21	-	11020841	11098925
PGC	12.471	156.464	3.3702	6.50289	8.77073	up	0.00759769	0.137984	1392	chr6	-	41704448	41715139
CST11	479.291	3101.96	8.59891	11.3814	6.88062	up	0.00515881	0.117716	553	chr20	-	23431040	23433482
ZMAT4	10.1668	91.9091	3.27874	5.89368	6.12595	up	0.00662152	0.128909	2482	chr8	-	40388110	40755343
APOA4	22.6549	252.311	4.45814	6.99433	5.80056	up	0.030788	0.244555	1460	chr11	-	116691417	116694011
ACTA1	27.0984	232.59	4.84612	7.34773	5.66315	up	0.00576901	0.122844	1509	chr1	-	229566992	229569843
CAPZA3	18.7252	114.567	4.03214	6.52167	5.61594	up	0.0138193	0.177254	1085	chr12	+	18891044	18892122
KRT6C	798.705	6654.66	9.69781	12.1779	5.57918	up	0.00256174	0.0898299	2345	chr12	-	52862299	52867569
XAGE1C	208.639	1192.07	7.57843	10.0473	5.5361	up	0.000338578	0.0449495	350	chrX	+	52513454	52516905
SLC22A24	22.1454	95.743	3.87209	6.29282	5.35441	up	0.00781298	0.139271	1685	chr11	-	62885994	62911693
AX746840	30.7033	109.281	4.21092	6.53086	4.99313	up	0.0171384	0.191286	2623	chr7	+	48313698	48316321
NKX3-2	8.14686	46.627	2.91946	5.19663	4.8473	up	0.00695854	0.13232	2241	chr4	-	13542453	13546114
GLYAT	20.0723	91.3747	3.90097	6.16353	4.79841	up	0.0280129	0.234175	2068	chr11	-	58476229	58499447
SLITRK6	1732.28	5808.29	10.1884	12.4183	4.69103	up	0.0235948	0.219147	4199	chr13	-	86366921	86373483
PAGE4	223.515	998.59	7.6128	9.79809	4.54821	up	0.00544086	0.11982	563	chrX	+	49593905	49598637
GAGE10	328.14	1397.8	8.18234	10.3619	4.53004	up	0.000976836	0.0617097	538	chrX	+	49160147	49176323
OR8B2	28.1354	94.2902	4.07986	6.25132	4.50481	up	0.0242149	0.220077	942	chr11	-	124252297	124253239
PEG10	272.927	1059.94	7.8508	9.96017	4.31503	up	0.00500797	0.116577	6628	chr7	+	94285636	94299006
TIMD4	313.685	1471.79	8.26322	10.2932	4.08397	up	0.0024958	0.089187	1374	chr5	-	156346292	156390266
CACNG4	16.697	57.2911	3.57178	5.52719	3.87826	up	0.0111565	0.160303	3430	chr17	+	64960979	65029518
ITLN2	87.9526	348.163	6.41563	8.28743	3.6599	up	0.00406147	0.107556	1150	chr1	-	160914815	160924589
ABCA12	496.697	1990.87	8.98739	10.8517	3.64095	up	8.23004e-05	0.0280273	9112	chr2	-	215796265	216003151
SERPINA10	15.7625	60.7863	3.78489	5.6255	3.58161	up	0.0046192	0.112783	2467	chr14	-	94749649	94759361
KCNG1	1036.76	4130.9	10.023	11.8613	3.57608	up	0.00110772	0.0647911	2237	chr20	-	49620192	49639675
NPFFR2	159.87	548.604	7.04577	8.88402	3.57574	up	0.0320871	0.249083	2056	chr4	+	72897520	73013918
CCDC58	545.842	2022.46	9.01968	10.8578	3.5755	up	0.00347148	0.102142	730	chr3	-	122078437	122102078
SYNPR	37.5767	121.608	4.89871	6.72933	3.55688	up	0.00877993	0.146449	2632	chr3	+	63428752	63602597
LRP2	18.8905	89.058	4.0228	5.84634	3.53948	up	0.0343566	0.254507	15735	chr2	-	169983618	170219122
REG1A	43.7159	127.588	4.98346	6.80244	3.52832	up	0.0201249	0.203053	821	chr2	+	79347583	79350545
IGSF9	629.369	2352.34	9.11293	10.9261	3.51406	up	0.0203602	0.20402	4048	chr1	-	159896828	159915386
TENM2	34.4408	199.487	5.24884	7.05567	3.49874	up	0.00910657	0.148821	9645	chr5	+	166711842	167691162
HEPACAM2	8.99705	34.6302	2.97155	4.77125	3.48148	up	0.00413892	0.107556	2156	chr7	-	92817898	92855832
OIT3	27.1041	84.5827	4.38339	6.18157	3.4778	up	0.0154626	0.184147	2393	chr10	+	74653313	74692794
PIK3C2G	39.4995	146.563	5.23582	7.03015	3.46854	up	0.012929	0.172789	4848	chr12	+	18414473	18801352
PRSS37	78.9536	263.295	6.0937	7.8727	3.43186	up	0.00413638	0.107556	1197	chr7	-	141536077	141541221
GAL3ST4	97.7003	348.808	6.49811	8.27536	3.42772	up	0.00232843	0.0867669	2561	chr7	-	99756864	99766373
XAGE1A	136.839	535.955	7.06732	8.83524	3.40562	up	0.00252529	0.0895871	350	chrX	-	52255218	52258669
UNC80	118.724	382.506	6.62023	8.38425	3.39642	up	0.00762647	0.137984	13562	chr2	+	210636716	210864024
ASCL4	8.30535	33.3479	3.07005	4.82969	3.38614	up	8.64339e-05	0.0280273	2260	chr12	+	108168161	108170421
GLS2	847.652	2778.63	9.3921	11.1233	3.31994	up	0.0279214	0.233622	2721	chr12	-	56864727	56882198
ITLN1	90.575	319.258	6.46929	8.19444	3.30613	up	0.00444965	0.111928	1209	chr1	-	160846329	160854960
SAPCD2	344.261	1382.67	8.50701	10.2285	3.29779	up	0.00110414	0.0647911	3865	chr9	-	139956578	139965028
MT1HL1	139.598	603.969	7.21771	8.92096	3.25633	up	0.00397213	0.106401	316	chr1	-	237167402	237167718
BAGE5	112.342	420.209	6.67284	8.35127	3.2008	up	0.030391	0.243493	1840	chr21	-	11020841	11098925
RSPO2	145.669	516.554	7.1813	8.84991	3.17909	up	0.00553335	0.120235	3149	chr8	-	108911543	109095913
OR10J5	7.79017	26.1575	2.83897	4.50314	3.16932	up	0.000125992	0.0342458	930	chr1	-	159504867	159505797
DSC1	52.9792	206.072	5.74297	7.38901	3.12973	up	0.0135313	0.176576	4225	chr18	-	28709213	28742819
AC007919.2	125.562	392.654	6.80555	8.45156	3.12967	up	0.00528935	0.118224	258	chr3	+	172361482	172361740
DCANP1	173.69	471.108	7.11478	8.76005	3.12807	up	0.0245983	0.221781	3144	chr5	-	134779903	134783038
GSG1	6.85398	22.9455	2.66844	4.304	3.10707	up	9.19277e-05	0.0283907	2668	chr12	-	13236470	13248740
TNNT1	218.353	726.279	7.58334	9.20651	3.08052	up	0.0434431	0.278033	1259	chr19	-	55644065	55660722
HIST1H1B	10.0353	31.3305	3.09929	4.70753	3.04879	up	0.00232552	0.0867669	790	chr6	-	27834569	27835359
OR10A5	48.8192	173.694	5.68596	7.29202	3.0442	up	2.99336e-05	0.0240172	954	chr11	+	6866913	6867867
ENTPD2	2723.41	9134.26	11.4136	13.019	3.04276	up	0.00157256	0.0743368	2156	chr9	-	139942550	139948503
HPDL	78.0926	286.256	6.39904	8.00147	3.03656	up	5.4902e-05	0.0266008	1803	chr1	+	45792544	45794346
TNNT3	1721.65	5412.4	10.4959	12.0973	3.03432	up	0.0434713	0.27804	1217	chr11	+	1940798	1959936
AX748058	100.163	292.766	6.39773	7.99371	3.02301	up	0.0216617	0.210543	1894	chr9	-	135751780	135753674
CDH10	154.699	402.121	6.91814	8.51192	3.01837	up	0.0458097	0.284582	3440	chr5	-	24487208	24645085
NRG4	20.7718	71.1325	4.29764	5.88861	3.01252	up	0.038053	0.264258	2195	chr15	-	76234327	76304785
RGS7BP	22.9761	62.6967	4.20371	5.79421	3.01155	up	0.0141144	0.177587	4499	chr5	+	63801773	63908121
THEM4	844.716	2656.14	9.54061	11.1294	3.00793	up	0.0168484	0.190115	5172	chr1	-	151843342	151882361
CST2	360.439	1101.03	8.34226	9.92906	3.00383	up	0.0167898	0.190016	694	chr20	-	23804403	23807312
DSC3	601.788	1890.8	9.19782	10.7719	2.97753	up	0.00395045	0.106401	7656	chr18	-	28569330	28622781
FGF12	146.672	462.912	7.0075	8.58011	2.97443	up	0.022356	0.213575	6174	chr3	-	191857181	192126838
KLHL31	34.0095	110.328	4.88929	6.4551	2.96042	up	0.0270873	0.231142	5743	chr6	-	53512698	53530506
INPP5J	29.9903	93.9578	4.79609	6.35982	2.95616	up	0.00249893	0.089187	3407	chr22	+	31518908	31530683
C5orf20	199.307	519.367	7.35071	8.91332	2.95388	up	0.0235915	0.219147	3134	chr5	-	134779904	134783038
FERMT1	81.1052	253.829	6.31103	7.85944	2.92495	up	0.00804676	0.140708	5167	chr20	-	6055491	6104191
POTEE	33.928	105.98	4.92513	6.47311	2.92408	up	0.0302227	0.243493	3440	chr2	+	131975923	132022416
CST1	159.333	500.906	7.27499	8.80728	2.89246	up	0.0123253	0.169366	782	chr20	-	23728189	23731574
SH3RF2	222.12	808.559	7.75061	9.26944	2.86558	up	0.0219714	0.212184	3043	chr5	+	145316125	145442879
ATP5J2-PTCD1	12.788	40.0094	3.49863	5.01603	2.86275	up	0.0188205	0.199053	5538	chr7	-	99014361	99063824
CASR	8.25952	25.1046	2.90474	4.40873	2.83627	up	0.000598713	0.0543114	4924	chr3	+	121902529	122005344
ASPDH	8937.02	19766.5	12.6858	14.1537	2.76628	up	0.0331124	0.251755	1061	chr19	-	51014856	51017142
IFNE	8.22034	32.1812	3.24224	4.69756	2.74216	up	0.0281803	0.235149	1501	chr9	-	21480838	21482312
AC079612.1	12.2159	31.7904	3.32711	4.76877	2.71635	up	0.00564021	0.12136	3700	chr2	+	240499994	240507788
GOT1L1	17.6371	55.1635	4.13264	5.57059	2.70936	up	0.000708746	0.056658	1390	chr8	-	37791799	37797647
ADRB1	430.997	1281.31	8.70193	10.139	2.70763	up	0.00370043	0.104892	2862	chr10	+	115803805	115806667
SLC22A14	15.4558	37.8393	3.54981	4.98502	2.70421	up	0.0236862	0.219379	1977	chr3	+	38347444	38359859
RBBP8NL	211.317	570.427	7.60594	9.03884	2.69989	up	0.0237919	0.219379	2853	chr20	-	60985292	61002629
C16orf82	118.39	322.045	6.71341	8.14111	2.69017	up	0.0155182	0.184269	2285	chr16	+	27078218	27080487
ERICH5	17.6107	57.3884	4.04681	5.47124	2.68409	up	0.0194452	0.201436	1550	chr8	+	99076749	99105838
CGA	753.781	2200.21	9.61358	11.0108	2.63393	up	0.000136097	0.0354292	768	chr6	-	87795215	87804865
SOX15	1259.49	3520.14	10.3136	11.7055	2.62427	up	0.000673485	0.0561647	1394	chr17	-	7491497	7493488
EFHB	111.829	305.772	6.67375	8.06353	2.62039	up	0.0425791	0.275527	2857	chr3	-	19920965	19975706
LRFN2	24.0528	82.8674	4.66287	6.04552	2.60748	up	0.00693967	0.132233	3221	chr6	-	40359372	40555203
LCE3D	73.4419	211.342	6.0029	7.37749	2.59294	up	0.0319878	0.248625	617	chr1	-	152551859	152552980
BIRC7	1019.27	2893.79	9.98262	11.3561	2.59098	up	0.00387038	0.106126	1386	chr20	+	61867234	61871859
CST4	102.105	300.312	6.66683	8.0358	2.58286	up	0.0156706	0.185074	736	chr20	-	23666276	23669662
NKAIN2	7.43335	20.3425	2.74298	4.10932	2.57815	up	0.000725751	0.056658	3393	chr6	+	124124990	125146786
SPRED3	163.844	426.192	7.23783	8.58843	2.55018	up	0.00733043	0.135083	5075	chr19	+	38880839	38890523
TMEM92	29.6984	78.7253	4.78522	6.13246	2.54425	up	0.00372077	0.104892	2747	chr17	+	48351787	48358846
AK297683	71.2043	210.103	6.21696	7.55995	2.53677	up	0.000992286	0.0617097	642	chr10	+	19904783	20023405
RP11-1102P16.1	42.1865	107.418	5.21029	6.55053	2.53195	up	0.0148511	0.181423	1797	chr8	-	72315674	72459892
SLC10A1	10.0195	32.1744	3.45612	4.78497	2.51203	up	0.0200866	0.203053	1631	chr14	-	70242551	70264006
DEFA5	5.98241	16.5632	2.50696	3.83516	2.5109	up	9.51364e-05	0.0283907	468	chr8	-	6912821	6914261
FAM178B	1650.75	4354.12	10.6667	11.9888	2.50031	up	0.000515043	0.0523051	1010	chr2	-	97541618	97563870
AIM1L	68.9341	188.627	5.99687	7.31703	2.49693	up	0.031673	0.247846	5245	chr1	-	26648349	26680621
AK056490	2405.86	7868.02	11.2238	12.541	2.49191	up	0.0495108	0.294069	1771	chr22	-	43593288	43595059
ZSCAN22	91.9501	232.518	6.38827	7.69971	2.4819	up	0.0157432	0.185575	4643	chr19	+	58838384	58853712
LYZ	538.258	1323.45	8.91722	10.2222	2.47083	up	0.0399882	0.269713	1516	chr12	+	69742133	69748013
ANO5	10.3498	32.6543	3.33729	4.63626	2.46052	up	0.018604	0.197785	6661	chr11	+	22214721	22304913
MGC4294	52.8483	144.7	5.72698	7.01967	2.44984	up	0.000667744	0.0561647	945	chr20	+	57209827	57210772
OMP	20.5807	67.0335	4.48196	5.76792	2.43843	up	0.0162864	0.186764	492	chr11	+	76813885	76814377
FZD7	550.624	1517.25	9.15392	10.4382	2.43556	up	0.00156714	0.0743221	3851	chr2	+	202899309	202903160
PIH1	12.8064	29.5941	3.3775	4.66037	2.43323	up	0.018436	0.197281	93	chr16	-	79015646	79015739
CCDC158	35.6508	106.118	5.25384	6.5367	2.43322	up	0.000198711	0.0403661	3626	chr4	-	77234191	77328458
RNF43	735.245	1981.6	9.57553	10.8554	2.42819	up	0.000658803	0.0561647	5746	chr17	-	56429860	56494943
FRMPD1	21.5119	68.7352	4.4823	5.75206	2.41121	up	0.0110235	0.159552	4933	chr9	+	37651051	37746901
RNASE7	28.7072	87.7318	4.9584	6.22207	2.40106	up	0.00801091	0.140505	471	chr14	+	21511151	21511622
LOC100505478	26.5738	65.9613	4.55994	5.82213	2.3986	up	0.0181918	0.195788	731	chr9	-	117428713	117444369
TRIML2	1719.92	4287.63	10.697	11.9569	2.39487	up	0.0159034	0.186276	1716	chr4	-	189012425	189026741
RHO	20.0706	51.6925	4.19498	5.454	2.39333	up	0.0421361	0.275304	2768	chr3	+	129247481	129254187
TNR	15.4652	42.2695	3.83121	5.08647	2.38709	up	0.0341517	0.253923	5190	chr1	-	175291934	175712752
FRMPD3	15.2919	39.6551	3.73671	4.99196	2.38707	up	0.032458	0.250353	7304	chrX	+	106765679	106848474
FAM160A1	32.4697	86.0505	5.00739	6.26029	2.38319	up	0.000532239	0.0528891	4576	chr4	+	152330397	152584784
RHBDL3	8.03221	21.7284	2.84982	4.1026	2.383	up	0.00952184	0.151647	4688	chr17	+	30593194	30651680
LGALS2	55.6065	181.616	5.90136	7.15092	2.37768	up	0.0181577	0.195576	543	chr22	-	37966252	37976024
PF4V1	8054.88	16858.8	12.6795	13.9228	2.36748	up	0.0467717	0.287585	741	chr4	+	74719012	74720198
CCDC183	21.4114	61.4384	4.47353	5.7086	2.35393	up	0.0336463	0.253373	1727	chr9	+	139690789	139702193
MIR205HG	678.995	1588.75	9.30525	10.5249	2.32888	up	0.0298814	0.243058	899	chr1	+	209602167	209605892
GRK1	14.9726	43.2496	3.93201	5.15104	2.32791	up	0.00852805	0.144207	2100	chr13	+	114321596	114438637
ZNF586	4491.81	9242.14	11.8442	13.0501	2.30678	up	0.0373246	0.261414	2235	chr19	+	58281019	58291984
ABCC2	17.7725	51.6906	4.30173	5.50596	2.30415	up	0.00216683	0.0841378	5312	chr10	+	101542488	101611949
CERS1	46.9406	125.511	5.5906	6.7925	2.30043	up	0.00495324	0.116181	2137	chr19	-	18988717	19006953
RAD51AP1	1323.71	3073.76	10.2451	11.4457	2.29834	up	0.0175716	0.193089	2269	chr12	+	4647949	4669213
MROH5	40.5839	102.518	5.26889	6.46601	2.29281	up	0.0100111	0.15299	4167	chr8	-	142443928	142517330
XAGE3	14599.1	35526.5	13.8112	15.0058	2.28891	up	0.00988428	0.152624	493	chrX	-	52891557	52896332
PRSS46	11.7761	33.63	3.52476	4.718	2.28666	up	0.033723	0.253373	984	chr3	-	46761072	46777921
GDPGP1	18.6968	48.544	4.18568	5.37622	2.28239	up	0.00376744	0.105291	1351	chr15	+	90777486	90785312
RTN4RL1	535.282	1223.42	8.96185	10.1417	2.26549	up	0.0100415	0.153133	3625	chr17	-	1837970	1928639
KCNJ13	11.0749	29.5844	3.39531	4.5702	2.25776	up	0.0260168	0.226504	3609	chr2	-	233630511	233641275
CFTR	13.2755	34.2422	3.59344	4.7674	2.25629	up	0.0345133	0.254756	6132	chr7	+	117120016	117308718
PKIB	337.15	863.937	8.43217	9.60071	2.24786	up	0.00718944	0.134164	1828	chr6	+	122931376	123047518
NTF4	551.973	1251.5	9.05062	10.2127	2.23774	up	0.020833	0.206221	999	chr19	-	49564396	49567124
NLGN3	41.6559	94.399	5.23757	6.39696	2.23363	up	0.0149784	0.181868	3995	chrX	+	70364680	70391051
KIAA0895	185.47	493.77	7.61542	8.77026	2.22659	up	0.00242391	0.0881911	4230	chr7	-	36363758	36429734
XKR3	11.5595	29.3972	3.42814	4.58031	2.22247	up	0.0206526	0.205448	1700	chr22	-	17264305	17302584
NRN1L	17.2484	48.5901	4.26002	5.40289	2.20821	up	0.00201464	0.0818918	633	chr16	+	67918780	67920271
FAM46B	8749.37	21700.5	13.1214	14.2557	2.19525	up	0.00882031	0.14664	2391	chr1	-	27331510	27339333
CPTP	446.78	950.458	8.65649	9.78622	2.18819	up	0.0177813	0.193895	2193	chr1	+	1260142	1264276
CASQ2	11.0427	27.3696	3.38808	4.51615	2.18565	up	0.0207235	0.205882	2716	chr1	-	116242625	116311426
ACTL9	9.45388	21.2337	3.00242	4.12814	2.1821	up	0.0220452	0.212506	1434	chr19	-	8807746	8809180
DSC2	2081.74	4611.51	10.9682	12.0931	2.18087	up	0.0183611	0.196964	5214	chr18	-	28645939	28682395
TP63	36.6492	91.64	5.21486	6.33875	2.17933	up	0.0240097	0.219548	4927	chr3	+	189349215	189615068
GPR22	33.4962	78.0874	4.90705	6.02927	2.17682	up	0.0289228	0.23812	2976	chr7	+	107110501	107116125
FNDC9	25.0891	54.745	4.41876	5.53303	2.16485	up	0.0478843	0.290379	2126	chr5	-	156768606	156772729
PPP2R2B	313.436	889.967	8.3501	9.4624	2.1619	up	0.0400984	0.269792	2098	chr5	-	145969066	146258348
TMEM38A	136.901	314.979	7.06335	8.1718	2.15614	up	0.00347837	0.102142	1639	chr19	+	16771937	16799816
CCL23	1149.22	2562.56	10.1234	11.2313	2.15529	up	0.0144108	0.179004	569	chr17	-	34340095	34344999
NAT16	12.4269	25.365	3.28623	4.3937	2.15468	up	0.0451999	0.283568	2953	chr7	-	100813773	100823557
WFDC3	217.76	560.346	7.83665	8.94287	2.15281	up	0.011293	0.160808	1000	chr20	-	44402846	44420547
PIRT	460.765	1057.46	8.78276	9.88677	2.14952	up	0.0203656	0.20402	3466	chr17	-	10725791	10741418
GDF1	23.7917	63.1616	4.70862	5.8096	2.145	up	0.000111507	0.0312271	2564	chr19	-	18979354	19006953
DQX1	1361.56	3017.65	10.3568	11.456	2.14243	up	0.0295187	0.24035	2650	chr2	-	74745257	74753408
ACSM6	20.7872	48.0258	4.29256	5.38803	2.13682	up	0.0170379	0.190818	1756	chr10	+	96953956	96988686
TTLL3	272.957	566.282	7.95389	9.04122	2.1248	up	0.0214344	0.20966	3662	chr3	+	9851643	9878040
CHRNA1	2140.37	4227.02	10.8186	11.9049	2.12327	up	0.0454906	0.284204	2094	chr2	-	175612322	175629200
FAM183A	76.5086	202.267	6.36198	7.44635	2.12044	up	0.00547304	0.11982	530	chr1	+	43613593	43622067
TM7SF2	352.599	786.121	8.45756	9.53743	2.11384	up	0.0007295	0.056658	1614	chr11	+	64879325	64883707
G6PC2	54.3033	124.572	5.70463	6.77773	2.10394	up	0.0112041	0.160303	3096	chr2	+	169757749	169766510
GPR137C	7.12999	15.7616	2.68432	3.75351	2.09825	up	0.0024556	0.0888196	3908	chr14	+	53019865	53104431
PLA2G4E	29.8117	69.2487	4.86307	5.93153	2.0972	up	0.00549682	0.11995	4798	chr15	-	42273779	42342901
TEAD3	56.5748	132.434	5.84431	6.90143	2.08077	up	0.000801237	0.0576236	3023	chr6	-	35441373	35464861
PAIP2B	273.227	599.115	8.00327	9.05622	2.07477	up	0.0258319	0.225626	6300	chr2	-	71409867	71454233
ZNF574	13.3873	30.6538	3.63278	4.68538	2.07426	up	0.0214247	0.20966	3167	chr19	+	42580289	42585720
COL9A2	52.8138	133.678	5.70161	6.75409	2.07408	up	0.0360133	0.257892	2831	chr1	-	40766162	40782939
PGBD3	565.544	1326.47	9.18493	10.2326	2.06718	up	0.00723577	0.134588	2266	chr10	-	50723150	50732327
RAET1L	328.01	685.55	8.27814	9.31876	2.05712	up	0.0088352	0.146661	802	chr6	-	150341265	150346668
LCE2C	140.809	322.07	7.04209	8.08105	2.05473	up	0.0347574	0.254989	594	chr1	+	152647790	152649049
SLC52A1	304.838	659.721	8.19599	9.23476	2.05448	up	0.0322662	0.249523	2395	chr17	-	4935896	4938727
C22orf29	42.8108	101.793	5.46642	6.50296	2.0513	up	0.0145251	0.17908	6693	chr22	-	19833660	19842371
TRIM29	395.416	901.95	8.59836	9.63486	2.05125	up	0.0402767	0.270507	3037	chr11	-	119981993	120008863
FAM83B	859.936	1857.78	9.72599	10.7623	2.05103	up	0.0127342	0.171211	6269	chr6	+	54711568	54809897
AC002553.1	19.9962	47.2758	4.28453	5.32013	2.04995	up	0.00983133	0.152247	81	chr17	+	15943504	15943994
ZNF621	117.274	258.72	6.85426	7.88678	2.04559	up	0.00529213	0.118224	8483	chr3	+	40566368	40581285
ZNF624	932.409	1936.92	9.79457	10.8173	2.03172	up	0.00844839	0.144051	4250	chr17	-	16524047	16557167
SYT12	53.8225	127.859	5.78824	6.81073	2.03141	up	0.00137228	0.0700955	3541	chr11	+	66790815	66818334
ZNF559-ZNF177	5.96628	14.1184	2.56053	3.58146	2.02923	up	0.000585803	0.0543114	2564	chr19	+	9434901	9493293
KCNMB4	614.154	1314.06	9.23307	10.2526	2.02726	up	0.024456	0.221253	4725	chr12	+	70760061	70828072
KCNN4	94.3869	216.838	6.60658	7.61985	2.01847	up	0.0242793	0.220356	2240	chr19	-	44270684	44285409
SERPINA5	381.264	778.838	8.49801	9.50552	2.01044	up	0.00837744	0.143736	2352	chr14	+	95047705	95059457
SLC22A20	84.6715	182.998	6.35136	7.35705	2.00791	up	0.0192142	0.200869	1427	chr11	+	64981310	64993511
FXYD3	716.215	1647.77	9.54891	10.5544	2.00761	up	0.00660819	0.128909	1382	chr19	+	35606731	35615228
ECEL1	9.35035	22.1525	3.19529	4.20065	2.00744	up	0.0135172	0.176564	2909	chr2	-	233344536	233352569
PPDPF	11456.6	22063.9	13.3193	14.321	2.00239	up	0.0347867	0.254989	794	chr20	+	62152132	62153524
C6orf7	6.99185	15.3521	2.68002	3.68098	2.00133	up	0.0128516	0.172367	750	chr6	-	80513303	80580137
S100A7	200.46	15.4701	6.8959	3.66686	0.10665	down	0.00262825	0.090967	450	chr1	-	153430219	153433137
MMP3	885.012	41.2627	7.9922	4.86702	0.114611	down	0.0419563	0.275304	1828	chr11	-	102706527	102714342
GRP	644.242	41.2172	7.78565	4.66437	0.114921	down	0.0390963	0.267537	863	chr18	+	56887399	56898002
FLJ00382	190.329	35.7286	7.27293	4.71319	0.169606	down	0.00481382	0.115102	1298	chr14	-	106304647	106329462
TNC	2438.01	660.423	11.1457	8.88257	0.208325	down	0.00480543	0.11505	8605	chr9	-	117781853	117880536
MCEMP1	43.6305	8.69761	5.03326	2.8705	0.223329	down	0.00718692	0.134164	1326	chr19	+	7741942	7744719
CXCL1	2076.54	454.956	10.6082	8.50833	0.233276	down	0.0236623	0.219379	1184	chr4	+	74735108	74737019
C12orf50	90.4267	16.0029	5.70198	3.61065	0.234664	down	0.0450449	0.283282	1705	chr12	-	88373815	88423176
KRT6B	67.3684	17.6892	5.84291	3.76662	0.237123	down	0.0175279	0.19305	2331	chr12	-	52840434	52845910
PDE4D	69.8176	19.9628	6.03681	4.04512	0.251444	down	0.0017497	0.0775804	8240	chr5	-	58264865	59189621
SLC22A2	31.7067	11.0458	5.01779	3.09361	0.263491	down	0.00585806	0.123535	2512	chr6	-	160637793	160679963
PTGS2	891.859	328.03	9.85819	7.94063	0.264701	down	0.00634827	0.127376	4507	chr1	-	186640943	186649559
NUDT10	44.4028	11.8469	4.98834	3.08302	0.266957	down	0.0438091	0.279434	2018	chrX	+	51075082	51080377
KCNE4	264.138	75.9718	7.85047	5.95225	0.268274	down	0.00739321	0.135644	3190	chr2	+	223916647	223920357
TDRD12	25.1944	8.38951	4.70879	2.83297	0.272471	down	0.0050899	0.117114	1617	chr19	+	33210678	33281714
G0S2	1089.96	306.331	9.6214	7.7459	0.272533	down	0.0444043	0.281126	978	chr1	+	209848669	209849735
CXCL6	176.304	48.1427	7.21421	5.33877	0.272544	down	0.00934101	0.15	1677	chr4	+	74702272	74704477
SLC16A6	306.359	71.8382	7.69494	5.82225	0.273064	down	0.0370417	0.26032	3828	chr17	-	66263166	66287405
SULF1	905.906	273.578	9.68231	7.84082	0.279035	down	0.00290015	0.0950415	5710	chr8	+	70378858	70573147
ANKRD18A	139.061	50.6633	6.98607	5.1593	0.281894	down	0.0181985	0.195788	3756	chr9	-	38571360	38620360
BDKRB1	1758.76	407.004	10.335	8.53422	0.287022	down	0.0184962	0.197354	1319	chr14	+	96722546	96731100
S100A7A	90.3627	21.0892	5.96854	4.19954	0.293411	down	0.0148203	0.181287	4279	chr1	+	153388999	153395701
SCN3B	73.2797	32.6987	6.09057	4.39209	0.308111	down	0.0267899	0.230022	6081	chr11	-	123499894	123525315
BEND5	582.86	141.452	8.58754	6.89327	0.30901	down	0.0393839	0.268152	1781	chr1	-	49193194	49242641
HBEGF	112.927	42.5192	6.68967	5.02373	0.315139	down	0.0124389	0.169409	2381	chr5	-	139712427	139726188
RND1	205.017	54.1541	7.19911	5.54099	0.316852	down	0.0476606	0.290346	1665	chr12	-	49250915	49259653
HSPA1A	277.786	81.2028	7.79866	6.15907	0.320948	down	0.0166932	0.189844	2445	chr6	+	31783290	31785719
DPYSL3	578.318	201.896	8.79184	7.15283	0.321078	down	0.0493254	0.2939	5066	chr5	-	146770370	146833260
SLC39A12	43.0929	14.0936	5.2233	3.58614	0.321488	down	0.00377261	0.105291	2808	chr10	+	18240767	18332221
CCL20	149.136	51.3558	6.90531	5.26986	0.321871	down	0.0311431	0.245993	851	chr2	+	228678557	228682280
HIST1H1T	56.2496	12.7654	5.05997	3.44653	0.326818	down	0.039598	0.268978	725	chr6	-	26107639	26108364
SLCO1B3	67.7581	29.1736	6.04435	4.43876	0.328603	down	0.0151714	0.182323	3014	chr12	+	20963637	21069843
SHC4	200.917	57.7091	7.25545	5.66487	0.332039	down	0.0310415	0.245608	4556	chr15	-	49115933	49255641
HBD	688.964	228.235	9.1581	7.59381	0.338144	down	0.0180239	0.195387	774	chr11	-	5254058	5255858
SFRP4	2067.97	687.435	10.7315	9.17153	0.339159	down	0.0384103	0.265497	2974	chr7	-	37945534	37956525
TSPAN11	27.2841	11.8498	4.6451	3.08835	0.339916	down	0.0255399	0.224533	5562	chr12	+	31079837	31149537
TNFAIP3	918.999	353.357	9.82704	8.27546	0.341135	down	0.00449689	0.111928	4705	chr6	+	138188324	138204451
HSPA1B	29794.9	7842.09	14.3717	12.8289	0.343224	down	0.0367283	0.260002	2551	chr6	+	31795511	31798031
ANGPTL4	1422.16	492.564	10.3076	8.77506	0.345675	down	0.00724858	0.134588	1905	chr19	+	8429010	8439259
MT1A	379.919	114.173	8.2033	6.67875	0.347589	down	0.024784	0.222047	468	chr16	+	56672577	56673999
VNN3	114.845	37.25	6.47878	4.95983	0.348939	down	0.0347943	0.254989	1769	chr6	-	133043925	133055904
CTD-3214H19.16	233.656	86.8047	7.77201	6.26207	0.351127	down	0.00160597	0.0750413	777	chr19	+	7743386	7747740
TPM4	37.3921	15.3512	5.1888	3.69398	0.354824	down	0.00212702	0.0834686	2645	chr19	+	16187134	16213813
ALDH1A3	673.929	311.11	9.39627	7.91087	0.357149	down	0.00783961	0.139461	3622	chr15	+	101419896	101456830
FAM171B	38.8385	17.7391	5.37236	3.89211	0.358428	down	0.000323364	0.0442721	3557	chr2	+	187558788	187628512
FAM157A	83.4016	29.2566	6.12074	4.64196	0.358792	down	0.0139957	0.177587	1275	chr3	+	197879236	197907728
MEDAG	2698.94	980.537	11.2858	9.81391	0.360517	down	0.00269989	0.0918101	2394	chr13	+	31480311	31499709
BDKRB2	26.4014	10.8993	4.60866	3.14668	0.362995	down	0.0398475	0.269713	4197	chr14	+	96671134	96710666
GLIPR1L2	73.8938	38.2187	6.28303	4.82838	0.364844	down	0.0079148	0.139902	2318	chr12	+	75784849	75826177
MRVI1	97.0184	47.426	6.56929	5.11523	0.364994	down	0.0288584	0.238015	6376	chr11	-	10594637	10715535
PLIN5	511.891	195.037	8.72832	7.27554	0.365317	down	0.0356685	0.257281	2445	chr19	-	4522543	4535208
GJC1	114.739	47.7017	6.80975	5.37012	0.368661	down	0.00226508	0.0857372	7644	chr17	-	42875815	42907607
ADAMTS9	634.122	257.81	9.20251	7.77956	0.372949	down	0.00652543	0.128909	7335	chr3	-	64501330	64673365
AVPR1A	371.94	154.453	8.42221	7.01444	0.376893	down	0.0102026	0.153896	7844	chr12	-	63536538	63546590
HTR1F	24.0872	12.0871	4.68529	3.29128	0.380506	down	0.00409218	0.107556	3178	chr3	+	88031725	88042919
PI15	93.6024	41.5614	6.56367	5.17452	0.381791	down	0.000988197	0.0617097	6732	chr8	+	75736771	75767264
TFPI2	5589.6	2236.87	12.323	10.9401	0.383448	down	0.0120622	0.168178	2444	chr7	-	93514708	93520303
THBS1	7692.6	4153.16	12.9186	11.5548	0.388559	down	0.0329652	0.251658	7253	chr15	+	39873279	39891121
GK	2465.17	892.122	11.0228	9.67863	0.393881	down	0.0287795	0.237713	4590	chrX	+	30671475	30749577
AK092965	16.1583	8.74691	4.15456	2.8113	0.39413	down	0.00275204	0.0924294	1980	chr17	-	40466889	40468869
NAMPTL	6567.88	2362.97	12.3891	11.0523	0.395912	down	0.037005	0.26029	2514	chr10	-	36810648	36813162
CD200	398.615	170.235	8.49948	7.16329	0.396067	down	0.0161132	0.186712	2226	chr3	+	112051915	112081658
RASD1	59152	27741.1	15.8861	14.5545	0.397336	down	0.0033715	0.101989	1814	chr17	-	17397752	17399709
FAM83E	262.805	116.034	7.86667	6.53658	0.397743	down	0.033713	0.253373	2011	chr19	-	49103856	49116694
PDK4	3043.99	1513.14	11.5929	10.2643	0.398152	down	0.00730609	0.134983	3710	chr7	-	95212808	95225925
GPM6A	113.473	53.0149	6.69367	5.37177	0.400009	down	0.0448575	0.282873	3215	chr4	-	176554087	176923842
BIRC3	5746	1984.85	12.1244	10.8129	0.402924	down	0.0390123	0.267398	6932	chr11	+	102188180	102210135
RASGRP1	289.218	131.045	8.17607	6.86616	0.403345	down	0.00140739	0.0706868	5048	chr15	-	38780301	38857007
CDH13	376.653	181.943	8.42837	7.12275	0.404549	down	0.0452744	0.283568	4028	chr16	+	82660398	83830215
COL4A1	540.675	192.468	8.74438	7.44217	0.405505	down	0.0317688	0.248127	2601	chr13	-	110843087	110959504
SPRY1	266.075	118.692	8.02504	6.72468	0.406023	down	0.00119421	0.0664836	2547	chr4	+	124320644	124324915
MSANTD3-TMEFF1	71.3032	31.4691	6.06614	4.76716	0.406414	down	0.00519762	0.118164	2434	chr9	+	103204187	103339918
GJE1	44.61	25.4526	5.60071	4.30487	0.4073	down	0.0140762	0.177587	916	chr6	+	142454226	142456288
IL18RAP	43.1922	19.8185	5.38894	4.09905	0.408984	down	0.00136631	0.0700955	2672	chr2	+	103035249	103069024
RSPO3	1054.57	537.568	10.0001	8.71845	0.411318	down	0.0274081	0.232271	4583	chr6	+	127440047	127520626
PTP4A1	4541.76	1684.13	11.872	10.5963	0.413001	down	0.0246259	0.221921	5093	chr6	+	64281916	64293493
HORMAD1	189.501	87.6512	7.51718	6.24224	0.413241	down	0.00639637	0.127672	1898	chr1	-	150670534	150693364
ARMS2	87.1354	44.4852	6.39724	5.12348	0.413581	down	0.0275529	0.232563	823	chr10	+	124214178	124216868
ALOX5AP	315.108	147.249	8.30116	7.02804	0.413764	down	0.00111508	0.0650161	921	chr13	+	31309644	31338565
BAI3	22.9339	12.265	4.63496	3.36359	0.414266	down	0.000231396	0.0432149	5465	chr6	+	69345631	70099403
TMEM71	463.066	228.51	8.82026	7.55366	0.415639	down	0.0103627	0.154963	2105	chr8	-	133722191	133772914
HAL	162.542	88.4817	7.29766	6.04127	0.418592	down	0.0366594	0.259807	3927	chr12	-	96366439	96390143
GIMAP2	80.7115	38.9632	6.34223	5.09372	0.420884	down	0.000970092	0.0617097	1523	chr7	+	150382793	150390728
C10orf131	20.5382	11.1781	4.49256	3.24528	0.421241	down	0.00311576	0.0992488	1176	chr10	+	97667721	97698415
HMGCS1	158.914	77.8493	7.31665	6.07192	0.421987	down	0.000576922	0.0543114	5391	chr5	-	43287571	43313614
NFKBIZ	23952.6	12019.1	14.5022	13.2698	0.425606	down	0.0335253	0.252917	3934	chr3	+	101568357	101579869
CFAP221	39.7643	25.3826	5.37817	4.14764	0.426161	down	0.0451036	0.283458	2854	chr2	+	120302007	120414237
AKAP5	53.3589	22.4827	5.46342	4.23614	0.427123	down	0.0429688	0.276722	6487	chr14	+	64932216	64941221
CXCR4	10662.8	4710.96	13.2648	12.0423	0.428549	down	0.0118168	0.166092	1691	chr2	-	136871918	136875725
FAR2	361.589	174.22	8.50887	7.29043	0.429747	down	0.000507796	0.0523051	3705	chr12	+	29376555	29488549
NT5E	1486.75	680.108	10.5334	9.31558	0.429931	down	0.000146064	0.035518	4086	chr6	+	86159301	86205509
ARC	50.2411	24.668	5.62868	4.42059	0.432841	down	0.0111962	0.160303	2948	chr8	-	143692404	143695833
NETO2	74.5218	36.0908	6.17537	4.96822	0.433124	down	0.00407864	0.107556	3692	chr16	-	47115430	47177936
HMCN1	45.8298	23.3774	5.50346	4.29914	0.433975	down	0.0088526	0.146679	18212	chr1	+	185703682	186160085
ADGRF5	81.4077	41.9797	6.40915	5.20523	0.434094	down	0.000203135	0.0408103	5762	chr6	-	46820241	46922675
GIMAP8	34.1899	19.097	5.23559	4.03777	0.435934	down	3.18916e-05	0.0240172	4196	chr7	+	150147717	150176483
SLC22A15	17.4385	9.91612	4.24338	3.0536	0.43837	down	0.000826602	0.0584068	4729	chr1	+	116519118	116612675
ZNF711	21.7204	12.9111	4.45398	3.26504	0.438626	down	0.0238216	0.219379	4182	chrX	+	84498996	84528368
PRICKLE1	41.181	24.9441	5.39293	4.20508	0.438955	down	0.0365499	0.259642	4321	chr12	-	42852139	42983572
SIGLEC10	84.0698	44.27	6.46151	5.27533	0.439465	down	0.000685672	0.0563256	3400	chr19	-	51913274	51921057
WTAP	59.9938	30.5131	5.89375	4.73242	0.4471	down	0.00854314	0.144207	2265	chr6	+	160148029	160177352
CDH3	51.7861	29.7133	5.69412	4.54131	0.449751	down	0.0209702	0.206768	4276	chr16	+	68678150	68732957
NLRP12	113.866	47.8676	6.50559	5.35559	0.450626	down	0.0481385	0.29142	3880	chr19	-	54296854	54327657
GYPE	18.7823	10.6589	4.34141	3.19247	0.450957	down	0.00021232	0.0413085	511	chr4	-	144796467	144826716
KIT	16.0025	8.98656	4.0802	2.93762	0.452949	down	0.000361619	0.0451609	5190	chr4	+	55524094	55606881
CTD-3088G3.8	61.5862	32.7261	5.93587	4.79698	0.454107	down	0.00492941	0.116181	3552	chr16	-	11536046	11585611
JAG1	29.0841	17.2428	4.98368	3.84659	0.454677	down	0.000677635	0.0561647	5988	chr20	-	10618331	10654694
ITK	15.4024	8.58845	4.01771	2.8852	0.456121	down	0.00781703	0.139271	4366	chr5	+	156607906	156682109
SOX6	73.5457	43.3182	6.31555	5.18556	0.456919	down	0.000921197	0.0599524	8979	chr11	-	15987994	16424413
BC063788	22.2938	15.0264	4.58698	3.46069	0.458091	down	0.0232394	0.217453	2244	chr7	+	75914374	75916618
HAS1	27.7032	14.91	4.67728	3.55314	0.458776	down	0.0372257	0.261034	2137	chr19	-	52216364	52227245
HBB	81685.6	39053.3	16.1892	15.0652	0.458806	down	0.0328565	0.251464	626	chr11	-	5246695	5248301
CHSY3	32.0334	18.2265	5.10388	3.98145	0.459317	down	4.41101e-05	0.0266008	3523	chr5	+	129240522	129522327
KIAA0247	129.272	69.8647	7.08615	5.96417	0.45946	down	0.00132445	0.0693479	5585	chr14	+	70078309	70181861
SNTG1	21.2693	11.45	4.41946	3.29878	0.459876	down	0.0342092	0.253923	3398	chr8	+	50824338	51706678
CD1D	16.3599	9.24189	4.08656	2.9674	0.460361	down	0.00415851	0.107649	3795	chr1	+	158149736	158156216
SH3BGRL2	76.6118	43.7227	6.35362	5.23489	0.460499	down	0.000234705	0.0432149	4675	chr6	+	80340999	80413369
PIGA	500.623	243.541	8.87086	7.75413	0.461137	down	0.0130239	0.173248	3644	chrX	-	15337572	15353676
CALCRL	77.3476	42.3236	6.33361	5.22074	0.462375	down	0.0100858	0.153362	6155	chr2	-	188206689	188313021
C2orf53	56.7116	29.0148	5.73314	4.62168	0.462826	down	0.011731	0.165388	1239	chr2	-	27359958	27361197
PDGFD	412.487	227.097	8.69134	7.58	0.462862	down	0.0168344	0.190073	3997	chr11	-	103777913	104035027
RFTN2	88.4794	45.4269	6.37474	5.27112	0.46535	down	0.0243454	0.220793	3131	chr2	-	198435526	198540584
MSN	90.3052	50.6957	6.58897	5.48671	0.465788	down	0.000438733	0.049749	3981	chrX	+	64887510	64961793
SIX1	37.533	24.2015	5.31181	4.21056	0.466112	down	0.0377694	0.263133	2687	chr14	-	61111416	61116155
RNF144B	51.7545	31.1826	5.74733	4.64841	0.466866	down	0.0168312	0.190073	5036	chr6	+	18387580	18469105
CDC7	378.929	198.412	8.5937	7.49782	0.467849	down	5.55166e-05	0.0266008	3222	chr1	+	91966403	91991321
MEFV	47.2811	26.7808	5.50957	4.41464	0.468157	down	0.0311774	0.245993	3507	chr16	-	3292027	3306627
GPAT2	824.054	406.093	9.5883	8.49715	0.469388	down	0.0132647	0.17409	2840	chr2	-	96687693	96700727
RHD	30.639	16.0753	4.85989	3.77063	0.470002	down	0.00910399	0.148821	2549	chr1	+	25598976	25656936
PM20D2	105.903	59.4735	6.78603	5.69691	0.470047	down	0.00117791	0.0663761	4720	chr6	+	89855768	89875288
RSPO1	17.4315	11.5102	4.23601	3.1504	0.471193	down	0.0424243	0.275476	3089	chr1	-	38076950	38100595
SNURF-SNRPN	15.4191	10.0504	4.09671	3.01332	0.47192	down	0.0169815	0.190818	615	chr15	+	25426956	25430721
GRIK2	153.417	83.7552	7.25791	6.17541	0.47221	down	0.0175367	0.19305	4592	chr6	+	101846860	102517958
STEAP1B	28.6357	17.1765	4.95342	3.87268	0.472785	down	7.43272e-05	0.0274758	1298	chr7	-	22459062	22539901
RGL4	106.723	56.8091	6.58177	5.50138	0.472901	down	0.0441242	0.280391	2897	chr22	+	24033047	24041363
AC012485.1	139.082	86.3946	7.23615	6.16035	0.474407	down	0.0111881	0.160303	75	chr2	+	239192328	239192498
ADAMTS6	113.852	58.5395	6.7433	5.67038	0.475355	down	0.0364118	0.258941	7289	chr5	-	64444562	64777704
NCF2	98.8583	53.5224	6.62655	5.55548	0.475965	down	0.0019446	0.0818918	2429	chr1	-	183524696	183559739
GLT8D2	1980.5	900.591	10.7633	9.69441	0.476677	down	0.037056	0.260321	1906	chr12	-	104382764	104443915
PLA2G5	32.2751	19.2381	5.108	4.04079	0.477243	down	0.000863029	0.0584068	1911	chr1	+	20396700	20418394
FGF7	1271.06	606.116	10.1782	9.11168	0.477465	down	0.0327222	0.251194	3936	chr15	+	49715374	49779523
PDGFRA	375.482	192.323	8.49654	7.4317	0.478023	down	0.0140003	0.177587	6574	chr4	+	55095263	55164412
RP11-383H13.1	51.5791	25.7632	5.55594	4.49194	0.478304	down	0.0243693	0.220793	485	chr8	+	72740401	72914640
Z98049.1	27.4005	17.193	4.90714	3.84484	0.478867	down	0.00127303	0.0678084	2341	chr6	+	166945368	166947709
TM4SF18	193.735	103.412	7.51977	6.45796	0.479034	down	0.02263	0.214497	3852	chr3	-	149036284	149051548
RHOH	106.23	60.9983	6.81686	5.75845	0.480163	down	0.000180201	0.038387	2102	chr4	+	40198526	40246384
NME8	63.0146	39.5715	6.10299	5.04605	0.480651	down	0.0164646	0.188333	2327	chr7	+	37888198	37940002
PLCB4	263.959	152.824	8.0225	6.97131	0.482568	down	0.0306262	0.244088	5451	chr20	+	9198036	9461462
MMP21	30.7206	18.0053	4.93365	3.88428	0.48318	down	0.0084757	0.144051	1919	chr10	-	127455026	127464390
FKBP5	429.723	232.688	8.76116	7.71198	0.483242	down	0.00451792	0.112087	3793	chr6	-	35541361	35656719
NRP1	107.88	68.6143	6.85065	5.80656	0.484952	down	0.0067434	0.129832	5895	chr10	-	33466418	33623833
TRIB2	64.9953	40.1845	6.15031	5.10702	0.48522	down	0.00164515	0.0753138	4408	chr2	+	12856997	12882858
KLRG1	138.059	77.727	7.08268	6.03947	0.485245	down	0.0273854	0.232186	1815	chr12	+	9142220	9163340
VNN2	29.3022	16.4436	4.81279	3.7696	0.485253	down	0.027502	0.232534	1961	chr6	-	133065008	133084598
DCUN1D3	267.431	150.734	8.14138	7.09836	0.485313	down	0.000321086	0.0442721	2886	chr16	-	20869395	20911561
CTHRC1	5074.99	2545.08	12.2438	11.2028	0.48596	down	0.00874228	0.146449	1279	chr8	+	104383742	104395232
KLRC3	144.945	82.64	7.19972	6.15974	0.486336	down	0.0127113	0.171211	1042	chr12	-	10564913	10573194
LINC01119	44.2908	27.1319	5.55917	4.51949	0.486436	down	0.0139957	0.177587	409	chr2	+	47043835	47085349
PLA2G4B	47.0078	29.8134	5.58702	4.54943	0.487141	down	0.0260437	0.22654	2752	chr15	+	42131010	42140346
DNAJB1	2732.13	1289.48	11.2883	10.2534	0.488053	down	0.00984001	0.152247	2419	chr19	-	14625575	14629371
TLR7	33.3461	22.7403	5.17115	4.13688	0.488261	down	0.020326	0.203955	4992	chrX	+	12885201	12908480
RP11-1021N1.1	84.6468	47.4909	6.39632	5.36788	0.490238	down	0.0104115	0.155382	498	chr16	+	15489610	15609205
EDIL3	757.576	369.093	9.38786	8.36047	0.490596	down	0.0493797	0.294035	4771	chr5	-	83236413	83680685
SYNM	20.6747	12.8159	4.44158	3.41751	0.49173	down	0.00538338	0.119163	6419	chr15	+	99645285	99675800
STEAP4	210.027	120.511	7.75638	6.7328	0.491893	down	0.00145115	0.0707696	4488	chr7	-	87905743	87936228
F2RL1	86.509	55.0976	6.49435	5.4722	0.492383	down	0.0172044	0.191662	2883	chr5	+	76114832	76131140
HIST1H2AI	25.6921	15.084	4.6989	3.68213	0.49422	down	0.0255717	0.224533	469	chr6	+	27775976	27776445
P4HA3	2834.65	1527.75	11.4771	10.4621	0.494821	down	0.00526135	0.118224	2299	chr11	-	73977693	74022721
BCL2A1	11202.3	5519.14	13.3294	12.3152	0.495099	down	0.025218	0.223766	899	chr15	-	80253231	80263643
ADGRG6	94.8373	56.0939	6.64321	5.63008	0.495469	down	0.000607085	0.0544697	6980	chr6	+	142623055	142767403
LMLN	54.4154	34.1972	5.88361	4.87053	0.495489	down	0.000521416	0.0524079	7043	chr3	+	197687070	197770591
LAMP3	111.529	62.5642	6.75589	5.74397	0.495887	down	0.0196858	0.20214	3341	chr3	-	182840002	182880667
UST	232.252	142.699	7.89028	6.88113	0.49684	down	0.0253609	0.224387	4396	chr6	+	149068270	149398126
SMAD3	100.55	60.1292	6.713	5.70676	0.497843	down	0.000530074	0.0528891	6256	chr15	+	67358194	67487533
ACSL1	2387.35	1191.65	11.0836	10.0792	0.498461	down	0.0318219	0.248275	3875	chr4	-	185676748	185747268
SPATA5	61.3912	36.9347	5.99852	4.99431	0.498544	down	0.00547788	0.11982	8152	chr4	+	123844224	124240604
UCHL1	1276.83	714.216	10.3171	9.3129	0.498556	down	0.0192536	0.200939	1141	chr4	+	41258897	41270446
RGS5	2227.35	1128.05	11.0001	9.99873	0.499525	down	0.0405815	0.271469	5927	chr1	-	163112088	163172963
